# Supplementary material for: The dynamic properties of a nuclear coactivator binding domain are evolutionarily conserved
Source: Commun Biol. 2022 Mar 30;5:286. doi: 10.1038/s42003-022-03217-y (PMC8967867; doi:10.1038/s42003-022-03217-y)
Supplement: Supplementary file 3 — Supplementary Data 1 [file 42003_2022_3217_MOESM3_ESM.xlsx]

## Sheet: Fig. 4 (c-d)
Urea denaturation		NCBD_D/P_ML			NCBD_D/P_ML			NCBD_Human			NCBD_Human
Fig. 4 (c-d)		pH 3.0			pH 7.4			pH 3.0			pH 7.4
		[Urea]	[F]MRE		[Urea]	[F]MRE		[Urea]	[F]MRE		[Urea]	[F]MRE
		0	-14153		0	-16656		0	-21514		0	-22061
		0.3	-12630		0.3	-15407		0.3	-18971		0.3	-21267
		0.6	-10617		0.6	-12599		0.6	-18548		0.6	-20318
		0.9	-8920.3		0.9	-10774		0.9	-16833		0.9	-17699
		1.2	-7322.5		1.2	-8001.4		1.2	-14575		1.2	-16528
		1.5	-6291.9		1.5	-6192.7		1.5	-12466		1.5	-14955
		1.8	-4632.9		1.8	-4817.6		1.8	-10282		1.8	-12137
		2.1	-3780.3		2.1	-3850.3		2.1	-9026		2.1	-10602
		2.4	-3027.6		2.4	-3281		2.4	-9232.1		2.4	-8705.6
		2.7	-2332.6		2.7	-2657.2		2.7	-8060.5		2.7	-7839.5
		3	-2142.6		3	-2055.9		3	-6247.8		3	-6122.2
		3.3	-1461.4		3.3	-1851		3.3	-5114.6		3.3	-5372.4
		3.6	-1296.8		3.6	-1635		3.6	-4597.2		3.6	-5002.5
		3.9	-1330.5		3.9	-1343.5		3.9	-4843.2		3.9	-4348.1
		4.2	-1117		4.2	-1071.1		4.2	-4026.9		4.2	-3723.7
		4.5	-906.49		4.5	-865.6		4.5	-3569.3		4.5	-3265
		4.8	-747.59		4.8	-911.78		4.8	-3328.8		4.8	-2712.9
		5.1	-678.05		5.1	-865.55		5.1	-2590.6		5.1	-2435.7
		5.4	-397.35		5.4	-542.33		5.4	-2321.9		5.4	-2599.6
		5.7	-425.02		5.7	-500.99		5.7	-2374.7		5.7	-2494.1
		6	-158.8		6	-607.79		6	-2471.4		6	-2030.5
		6.3	-288.24		6.3	-345.26		6.3	-1659.9		6.3	-1781.6
		6.6	-196.51		6.6	-252.05		6.6	-1309.2		6.6	-1871.8

## Sheet: Fig. 5 (b) + (e)
Temperature denaturation		NCBD_Human	Temp (K)	Temp (K)	Temp (K)	Temp (K)	Temp (K)			NCBD_D/P_ML	Temp (K)	Temp (K)	Temp (K)	Temp (K)	Temp (K)
CD spectra			283	303	323	343	363				283	303	323	343	363
Fig. 5 (b) + (f)
		l (nm)	[F]MRE	[F]MRE	[F]MRE	[F]MRE	[F]MRE			l (nm)	[F]MRE	[F]MRE	[F]MRE	[F]MRE	[F]MRE
		260	-132.709	-160.8	-196.952	-256.099	-184.791			260	-15.7251	9.1363	-103.63	-25.9999	-47.6817
		259.9	-148.981	-132.947	-193.415	-355.414	-169.128			259.9	9.34922	74.2985	-107.84	-51.7711	-63.0607
		259.8	-145.844	-92.5376	-177.535	-357.142	-129.742			259.8	-4.15376	78.1451	-76.013	-77.2967	-25.0866
		259.7	-134.847	-130.161	-195.869	-367.608	-120.178			259.7	-104.383	72.8521	-21.9398	-103.357	24.7782
		259.6	-104.93	-92.4299	-123.88	-339.132	-185.764			259.6	-62.3935	59.4511	-73.082	-52.7855	51.9355
		259.5	-71.9066	-119.243	-167.704	-364.239	-209.953			259.5	-26.1544	48.5087	-44.3457	0.650533	40.4126
		259.4	-70.8011	-125.265	-193.676	-325.048	-237.066			259.4	0.0170738	44.891	-71.7512	-18.1676	70.271
		259.3	-69.5506	-92.7301	-122.281	-330.324	-265.119			259.3	72.5122	93.2904	-124.59	-33.8363	17.4113
		259.2	-30.2737	-46.3181	-139.433	-286.737	-220.275			259.2	60.951	86.5409	-116.027	-106.284	-32.6852
		259.1	-33.2317	11.4033	-119.247	-205.15	-290.281			259.1	104.12	130.605	-88.1342	-97.4223	-55.2522
		259	-25.4024	-8.83176	-105.908	-152.369	-217.379			259	89.8072	85.0593	-175.419	-135.088	-15.1653
		258.9	24.2546	-0.85894	-113.945	-159.628	-221.788			258.9	139.464	50.6607	-179.84	-151.226	-77.7805
		258.8	24.669	-69.4051	-70.9621	-179.629	-237.053			258.8	130.695	-4.54789	-179.56	-133.74	-130.649
		258.7	-34.2694	-73.6971	-143.757	-120.643	-283.207			258.7	36.4473	15.0096	-159.801	-97.9991	-185.229
		258.6	17.2593	-115.449	-91.0571	-115.059	-261.035			258.6	56.3902	55.5813	-193.725	-108.664	-190.471
		258.5	6.10619	-92.9419	-73.0861	-145.438	-220.06			258.5	7.34846	36.0579	-149.303	-108.854	-145.88
		258.4	9.06096	-154.916	-39.9617	-54.8032	-245.863			258.4	-23.8605	-58.615	-101.776	-83.6934	-186.393
		258.3	8.39947	-233.885	-56.8223	-120.107	-239.912			258.3	-34.6901	-95.7296	-132.814	-92.0779	-123.786
		258.2	-29.9249	-282.66	-107.833	-121.792	-271.047			258.2	-54.6824	-49.9228	-105.279	-40.1089	-176.594
		258.1	-2.79327	-250.277	-66.5024	-62.0129	-236.004			258.1	-84.9084	-14.7413	-181.143	-41.6805	-264.406
		258	-78.8251	-257.106	-85.6819	-69.8953	-148.998			258	-94.0721	21.0155	-191.859	-116.601	-261.353
		257.9	-143.278	-234.92	-34.1105	-97.361	-109.095			257.9	-65.9476	86.3952	-145.608	-194.312	-173.498
		257.8	-119.431	-257.527	46.3927	-126.453	-83.8004			257.8	-122.772	5.56126	-133.744	-140.241	-161.445
		257.7	-90.8199	-268.882	19.3407	-108.34	-102.617			257.7	-111.649	3.63829	-106.097	-105.517	-215.748
		257.6	-137.703	-259.729	-19.7176	-170.547	-93.7257			257.6	-64.7881	52.889	-111.941	-153.175	-183.192
		257.5	-202.168	-123.48	-50.6666	-181.761	-65.4528			257.5	-55.475	89.2418	-135.515	-177.977	-210.267
		257.4	-215.272	-131.966	2.00282	-155.385	-123.886			257.4	-35.4872	-31.5612	-150.759	-222.815	-207.039
		257.3	-267.834	-191.442	2.35267	-227.225	-86.6128			257.3	-82.9208	13.1321	-93.3481	-220.918	-177.315
		257.2	-251.497	-198.828	-0.384693	-297.875	-91.2897			257.2	-75.0248	43.1681	-135.469	-175.429	-151.268
		257.1	-139.351	-186.586	-28.8122	-269.984	-136.204			257.1	-132.115	0.382534	-124.614	-149.318	-156.006
		257	-164.066	-190.937	-67.0885	-263.347	-156.074			257	-103.26	-41.6067	-139.233	-199.718	-192.396
		256.9	-228.322	-178.848	-128.229	-212.648	-128.458			256.9	-77.4307	-33.6323	-128.539	-248.897	-148.397
		256.8	-188.593	-121.218	-49.727	-208.329	-124.692			256.8	-110.268	-44.2975	-130.928	-215.965	-149.318
		256.7	-167.746	-171.236	-132.424	-234.146	-56.5259			256.7	-155.848	-19.1585	-179.881	-192.356	-138.705
		256.6	-118.337	-242.913	-116.567	-237.352	13.9919			256.6	-167.879	-92.321	-161.598	-140.438	-150.394
		256.5	-130.628	-158.877	-191.901	-281.433	51.9997			256.5	-78.6446	-118.481	-112.308	-109.701	-178.188
		256.4	-100.574	-166.034	-186.978	-255.127	72.3376			256.4	-106.255	-205.329	-94.3932	-103.22	-181.652
		256.3	-106.847	-168.927	-251.518	-241.672	91.3242			256.3	-45.7447	-305.551	-132.166	-141.847	-162.374
		256.2	-167.967	-168.584	-245.967	-262.654	77.8024			256.2	-23.6417	-231.556	-104.228	-143.609	-190.086
		256.1	-99.8775	-164.76	-272.536	-296.285	78.6502			256.1	17.5797	-136.879	-87.696	-204.943	-197.301
		256	-137.515	-149.7	-278.868	-336.705	10.9618			256	51.9962	-157.575	-50.4711	-227.284	-195.804
		255.9	-108.165	-195.551	-343.809	-313.449	-7.0419			255.9	24.8801	-139.453	-35.9399	-231.285	-172.455
		255.8	-91.1986	-166.619	-234.84	-283.268	-69.4958			255.8	154.752	-89.7481	35.2518	-214.826	-149.586
		255.7	-146.069	-141.587	-246.046	-248.894	-133.516			255.7	89.11	-53.1659	21.1438	-213.578	-161.33
		255.6	-141.389	-162.845	-159.607	-166.277	-205.635			255.6	106.169	12.6634	-2.50407	-227.278	-159.346
		255.5	-179.451	-111.486	-184.133	-196.927	-285.988			255.5	110.308	109.846	-41.0187	-139.704	-136.992
		255.4	-78.0664	-133.936	-171.544	-166.279	-303.671			255.4	33.4888	78.5657	-64.7724	-79.2949	-122.2
		255.3	-78.9094	-136.546	-212.608	-89.0381	-370.342			255.3	28.8855	35.1314	-22.9131	-96.6352	-111.027
		255.2	-125.88	-130.142	-146.247	-70.5656	-352.878			255.2	4.13413	114.443	-67.5941	-87.8052	-156.278
		255.1	-109.279	-120.52	-76.343	-57.7973	-414.018			255.1	-57.1934	48.1246	-85.083	-93.4173	-237.964
		255	-58.5507	-113.913	-82.3532	-40.6076	-403.681			255	-125.404	38.1759	-132.392	-94.3136	-294.619
		254.9	-26.1169	-122.837	-68.559	-95.2904	-444.523			254.9	-169.786	45.2704	-131.28	-147.926	-266.674
		254.8	-77.2463	-67.2858	-83.5739	-98.9817	-371.573			254.8	-134.811	-16.6599	-121.725	-147.946	-258.002
		254.7	-47.4034	-22.9236	-21.5643	-134.521	-298.952			254.7	-56.7099	-13.1137	-124.3	-234.791	-317.807
		254.6	-194.91	-4.81921	-32.7883	-124.343	-322.941			254.6	-15.5815	-4.06271	-105.483	-270.211	-333.445
		254.5	-215.01	-64.8141	14.6813	-215.061	-358.244			254.5	-19.5155	-25.8777	-141.359	-291.49	-250.148
		254.4	-85.5857	-45.5499	23.1832	-234.455	-299.776			254.4	-69.0183	-134.046	-160.449	-261.433	-200.385
		254.3	-60.0972	-34.7022	-19.9439	-273.771	-327.766			254.3	-40.1882	-106.789	-180.832	-313.181	-106.359
		254.2	-152.493	-2.78882	-107.924	-273.969	-293.653			254.2	-44.2715	-157.776	-147.704	-273.719	-200.891
		254.1	-108.932	-32.4604	-70.0718	-263.79	-259.658			254.1	16.4502	-156.444	-161.082	-320.46	-180.756
		254	-59.7106	-121.841	-79.2635	-197.623	-324.248			254	-26.9303	-96.4745	-111.041	-240.397	-133.439
		253.9	-59.9401	-173.116	-138.529	-215.802	-334.415			253.9	-95.7346	-30.6823	-115.653	-184.196	-141.439
		253.8	-20.7811	-94.9575	-116.766	-143.328	-316.275			253.8	-71.7377	-92.7149	-167.738	-100.598	-121.619
		253.7	-131.574	-47.1189	-157.226	-100.056	-354.64			253.7	25.6143	-79.3379	-218.831	-89.5367	-141.718
		253.6	-109.586	-102.947	-124.966	-176.565	-358.15			253.6	66.4112	-26.9233	-234.477	-124.033	-216.455
		253.5	-185.635	-45.2534	-95.207	-165.416	-292.002			253.5	56.3577	-89.9481	-271.895	-27.3913	-177.197
		253.4	-200.04	-98.6322	-89.9012	-145.453	-285.45			253.4	57.514	-33.26	-300.33	-26.956	-147.225
		253.3	-175.445	-111.288	-139.984	-144.657	-374.672			253.3	73.1528	-67.1676	-303.27	-90.3009	-211.58
		253.2	-226.3	-88.0011	-173.402	-143.543	-318.332			253.2	38.1228	-91.6243	-334.005	-212.648	-202.256
		253.1	-232.564	-140.788	-208.795	-140.907	-257.08			253.1	43.0689	-137.152	-313.023	-264.34	-211.24
		253	-182.82	-186.535	-192.682	-206.416	-273.133			253	-6.09968	-144.994	-294.365	-284.41	-205.264
		252.9	-208.424	-220.238	-232.67	-263.48	-242.994			252.9	-69.3491	-164.275	-205.094	-317.776	-260.068
		252.8	-289.428	-211.855	-281.447	-174.97	-185.999			252.8	-87.1946	-169.864	-186.195	-334.347	-332.523
		252.7	-259.529	-297.845	-269.478	-153.838	-227.758			252.7	-132.805	-161.52	-66.4132	-392.707	-336.763
		252.6	-153.152	-324.072	-284.683	-196.935	-242.751			252.6	-101.036	-205.965	-83.7919	-386.828	-299.615
		252.5	-157.506	-299.054	-209.996	-229.232	-250.969			252.5	-127.094	-169.88	-115.004	-343.845	-274.44
		252.4	-146.146	-322.433	-222.562	-282.102	-230.387			252.4	-187.132	-195.511	-117.559	-336.007	-244.915
		252.3	-93.9188	-295.575	-198.785	-264.068	-340.924			252.3	-154.086	-208.463	-186.08	-287.057	-238.883
		252.2	-165.471	-277.92	-157.336	-331.368	-392.534			252.2	-166.193	-204.798	-205.743	-324.984	-258.27
		252.1	-237.082	-252.801	-147.221	-287.959	-330.293			252.1	-160.678	-211.141	-239.834	-263.45	-184.419
		252	-163.74	-282.746	-139.777	-395.225	-324.623			252	-194.745	-195.954	-295.377	-240.477	-118.642
		251.9	-195.548	-214.303	-214.826	-379.118	-360.802			251.9	-144.515	-173.614	-326.768	-255.038	-142.233
		251.8	-282.202	-160.627	-181.668	-337.133	-331.431			251.8	-130.612	-191.484	-345.117	-246.441	-134.967
		251.7	-263.81	-150.206	-314.771	-341.224	-398.176			251.7	-66.7106	-181.584	-324.961	-204.341	-169.813
		251.6	-316.299	-128.679	-313.504	-355.412	-393.402			251.6	-48.767	-155.945	-245.269	-131.592	-190.213
		251.5	-350.885	-193.029	-368.636	-408.243	-391.054			251.5	-57.7371	-133.905	-229.926	-105.345	-187.728
		251.4	-354.315	-179.731	-314.816	-324.561	-411.548			251.4	-29.3318	-65.4226	-211.29	-42.2849	-246.191
		251.3	-240.801	-253.402	-304.759	-286.744	-412.512			251.3	-2.17197	-39.2219	-223.315	-97.1737	-224.809
		251.2	-209.037	-268.3	-318.379	-286.076	-387.066			251.2	18.5058	-11.5168	-226.276	-59.0212	-310.855
		251.1	-223.97	-236.649	-289.729	-271.184	-422.365			251.1	53.3517	-63.5917	-231.683	-20.2935	-331.253
		251	-182.305	-243.783	-299.152	-282.185	-456.475			251	18.6526	-65.3873	-292.867	-29.7372	-335.022
		250.9	-184.73	-306.955	-256.417	-324.912	-439.285			250.9	7.59573	-109.887	-278.689	-11.5188	-408.568
		250.8	-226.044	-285.737	-232.142	-330.455	-465.823			250.8	-52.7662	-130.224	-276.993	-86.0741	-455.027
		250.7	-231.668	-351.787	-307.998	-381.442	-420.921			250.7	-32.5247	-183.318	-310.047	-125.72	-457.236
		250.6	-213.223	-343.84	-303.614	-460.063	-454.91			250.6	-18.2846	-228.001	-276.482	-191.58	-511.032
		250.5	-216.832	-312.881	-346.754	-524.173	-486.049			250.5	-46.2041	-280.808	-277.535	-159.224	-488.734
		250.4	-318.433	-255.052	-383.389	-510.336	-489.348			250.4	-73.7178	-301.474	-179.373	-125.926	-544.106
		250.3	-281.206	-292.764	-386.906	-461.266	-483.67			250.3	-68.929	-292.448	-184.365	-123.441	-531.531
		250.2	-320.048	-293.872	-458.858	-429.703	-496.416			250.2	-58.1729	-256.718	-213.008	-196.193	-419.596
		250.1	-314.841	-377.97	-417.874	-497.205	-487.893			250.1	-99.1446	-268.114	-191.757	-248.988	-392.584
		250	-254.698	-409.98	-420.876	-486.827	-481.584			250	-25.3877	-306.359	-212.842	-260.528	-383.972
		249.9	-217.451	-384.673	-366.313	-516.92	-488.638			249.9	-9.29534	-364.207	-204.731	-286.858	-441.075
		249.8	-210.408	-335.515	-392.424	-473.712	-475.835			249.8	-63.2386	-308.086	-231.896	-196.462	-398.124
		249.7	-194.092	-398.744	-419.344	-527.97	-502.485			249.7	-21.1947	-358.209	-206.329	-177.827	-420.876
		249.6	-244.433	-457.503	-420.067	-509.771	-508.697			249.6	-51.8875	-374.807	-213.907	-246.896	-499.184
		249.5	-256.076	-441.579	-445.131	-647.848	-527.067			249.5	-67.0407	-366.214	-268.703	-298.241	-485.367
		249.4	-269.372	-485.422	-438.847	-711.579	-494.668			249.4	-134.987	-325.284	-257.635	-358.487	-532.168
		249.3	-284.105	-372.49	-428.627	-629.086	-545.506			249.3	-82.5268	-308.472	-204.01	-356.691	-607.31
		249.2	-345.423	-385.442	-409.885	-636.312	-512.958			249.2	-76.8005	-240.237	-174.499	-305.78	-584.618
		249.1	-382.263	-379.913	-415.079	-593.841	-559.082			249.1	-56.2782	-151.471	-183.898	-379.492	-526.77
		249	-303.384	-388.738	-452.614	-554.082	-528.462			249	-14.633	-211.288	-138.462	-401.565	-554.083
		248.9	-419.792	-359.901	-435.467	-518.248	-545.03			248.9	-76.2334	-153.143	-178.135	-407.229	-524.598
		248.8	-338.086	-284.096	-435.575	-536.889	-577.56			248.8	-109.046	-143.508	-210.318	-357.651	-448.72
		248.7	-297.04	-381.314	-470.555	-492.37	-611.611			248.7	-107.331	-170.633	-231.112	-358.384	-449.343
		248.6	-255.321	-391.733	-479.778	-499.617	-647.258			248.6	-93.6117	-215.94	-219.259	-219.836	-555.867
		248.5	-213.99	-501.633	-523.887	-533.734	-641.74			248.5	-126.416	-182.468	-274.553	-227.489	-444.636
		248.4	-220.482	-508.878	-532.521	-508.291	-668.163			248.4	-171.841	-236.952	-261.254	-286.727	-433.169
		248.3	-159.152	-463.303	-598.257	-569.772	-594.905			248.3	-185.023	-235.732	-262.327	-292.666	-495.069
		248.2	-126.828	-423.788	-553.246	-639.307	-641.738			248.2	-291.259	-243.275	-325.402	-379.739	-502.157
		248.1	-50.6308	-454.904	-591.235	-755.951	-620.271			248.1	-276.415	-245.851	-326.492	-404.582	-487.549
		248	-131.329	-433.731	-611.599	-701.359	-662.418			248	-259.636	-318.193	-341.099	-511.057	-612.377
		247.9	-135.53	-400.932	-573.348	-711.179	-634.591			247.9	-258.606	-363.169	-329.09	-473.289	-559.684
		247.8	-257.557	-382.194	-521.512	-747.863	-646.587			247.8	-241.877	-346.505	-327.422	-549.336	-560.727
		247.7	-257.48	-357.494	-538.409	-745.289	-723.509			247.7	-261.132	-425.697	-392.5	-540.596	-538.335
		247.6	-330.259	-389.362	-651.984	-755.883	-770.306			247.6	-264.425	-373.71	-435.337	-466.965	-462.868
		247.5	-341.71	-409.334	-631.132	-821.941	-805.446			247.5	-313.742	-404.818	-435.804	-378.77	-457.502
		247.4	-400.808	-448.369	-646.201	-798.922	-808.266			247.4	-282.424	-378.293	-415.458	-395.534	-512.647
		247.3	-353.549	-449.216	-641.585	-739.783	-784.627			247.3	-320.928	-408.25	-426.951	-479.721	-560.163
		247.2	-358.411	-478.05	-627.195	-734.096	-612.02			247.2	-329.429	-419.336	-423.321	-399.663	-546.395
		247.1	-369.216	-443.093	-665.799	-686.719	-599.277			247.1	-300.844	-367.209	-437.169	-453.25	-520.004
		247	-365.035	-442.382	-760.387	-710.58	-639.05			247	-349.554	-325.622	-410.495	-501.702	-515.859
		246.9	-339.529	-419.616	-859.941	-747.43	-602.048			246.9	-341.011	-349.136	-400.322	-491.51	-579.917
		246.8	-387.202	-409.402	-812.206	-730.861	-601.268			246.8	-410.104	-339.848	-440.903	-396.238	-574.986
		246.7	-408.525	-404.4	-770.599	-767.174	-583.733			246.7	-393.453	-427.177	-399.314	-541.246	-725.777
		246.6	-484.104	-384.633	-805.746	-686.877	-692.089			246.6	-379.909	-460.275	-479.398	-645.081	-690.539
		246.5	-502.164	-402.58	-750.624	-718.055	-683.156			246.5	-380.36	-432.754	-533.419	-632.132	-640.575
		246.4	-536.705	-341.405	-769.395	-708.063	-766.779			246.4	-330.008	-439.896	-478.089	-562.975	-560.346
		246.3	-537.119	-416.4	-787.681	-734.01	-812.731			246.3	-346.734	-410.33	-509.992	-589.989	-585.049
		246.2	-512.591	-463.703	-765.023	-760.578	-853.698			246.2	-276.327	-437.637	-535.575	-560.666	-618.201
		246.1	-559.127	-460.347	-660.565	-730.35	-868.173			246.1	-318.659	-488.761	-511.55	-601.999	-542.888
		246	-628.91	-507.411	-651.892	-735.676	-911.655			246	-310.889	-540.669	-533.842	-663.109	-581.187
		245.9	-615.119	-474.241	-732.212	-754.225	-902.442			245.9	-246.144	-495.155	-576.702	-682.965	-532.654
		245.8	-682.586	-617.592	-767.064	-808.163	-834.322			245.8	-205.955	-466.914	-574.604	-588.174	-570.56
		245.7	-709.806	-698.939	-794.481	-831.308	-862.316			245.7	-185.098	-487.875	-583.57	-631.534	-583.981
		245.6	-810.766	-806.162	-799.323	-841.325	-872.986			245.6	-183.988	-574.786	-587.439	-664.057	-699.833
		245.5	-956.041	-813.071	-765.249	-932.178	-933.296			245.5	-238.444	-516.76	-602.929	-696.986	-725.146
		245.4	-982.528	-814.843	-835.541	-996.306	-962.1			245.4	-248.085	-573.747	-686.373	-714.384	-757.64
		245.3	-979.381	-873.575	-845.933	-1006.36	-1082.31			245.3	-203.898	-592.841	-678.52	-709.16	-817.453
		245.2	-977.549	-869.126	-890.264	-999.774	-1040.01			245.2	-243.482	-520.435	-713.697	-650.796	-853.291
		245.1	-969.443	-977.73	-910.195	-981.779	-1072			245.1	-340.939	-481.012	-634.086	-680.129	-896.527
		245	-1019.79	-919.71	-922.031	-965.779	-1091.02			245	-356.758	-482.344	-637.411	-730.444	-866.689
		244.9	-942.669	-895.779	-975.402	-979.458	-1066.49			244.9	-385.689	-565.345	-649.011	-790.64	-886.309
		244.8	-925.788	-856.105	-925.859	-1006.3	-1141.05			244.8	-437.393	-499.758	-689.959	-802.236	-859.269
		244.7	-815.69	-934.834	-947.481	-1045.95	-1154.84			244.7	-454.991	-531.156	-734.764	-793.074	-847.436
		244.6	-822.801	-927.831	-1041.28	-1058.24	-1212.17			244.6	-536.92	-582.671	-767.843	-790.005	-828.339
		244.5	-848.022	-987.704	-1104.2	-1092.26	-1133.33			244.5	-608.193	-565.435	-810.657	-798.831	-808.824
		244.4	-843.176	-1040.02	-1124.07	-1176.3	-1132.13			244.4	-622.729	-608.555	-863.019	-898.607	-800.618
		244.3	-843.139	-1048.81	-1198.7	-1154.11	-1187.2			244.3	-633.453	-704.673	-933.304	-877.749	-726.159
		244.2	-890.409	-1043.55	-1203.21	-1215.8	-1203.9			244.2	-618.02	-781.861	-1000.64	-836.527	-757.369
		244.1	-859.796	-1018.3	-1239.32	-1220.99	-1222.49			244.1	-680.634	-822.531	-937.604	-892.021	-732.768
		244	-922.207	-1018.25	-1221.4	-1260.58	-1200.85			244	-732.629	-830.587	-923.062	-789.404	-814.867
		243.9	-1019.52	-995.023	-1250.42	-1242.84	-1211.59			243.9	-735.601	-949.362	-918.869	-873.322	-889.945
		243.8	-1037.76	-975.969	-1300.74	-1198.85	-1185.53			243.8	-829.212	-981.221	-906.368	-981.258	-963.221
		243.7	-988.193	-1010.28	-1273.55	-1187.02	-1268.38			243.7	-771.079	-962.979	-880.978	-1010.82	-1067.24
		243.6	-1010.25	-1061.12	-1264.09	-1167.58	-1314.61			243.6	-799.056	-924.089	-907.456	-944.46	-1082.24
		243.5	-1133.58	-1103.53	-1323.5	-1271.04	-1426.97			243.5	-833.18	-851.707	-900.406	-909.911	-1046.91
		243.4	-1118.99	-1099.23	-1302.28	-1289.55	-1486.14			243.4	-908.492	-846.866	-913.455	-906.457	-1068.56
		243.3	-1210.88	-1231.52	-1341.46	-1306.34	-1490.07			243.3	-937.168	-832.145	-1016.55	-949.022	-1064.15
		243.2	-1223.64	-1323.69	-1357.44	-1353.76	-1513.25			243.2	-936.821	-770.925	-1053.77	-974.784	-1052.09
		243.1	-1205.97	-1368.83	-1402.35	-1355.24	-1483.05			243.1	-886.745	-809.045	-1134.45	-1007.43	-963.414
		243	-1195.07	-1363.23	-1456.23	-1357.68	-1471.83			243	-857.883	-867.83	-1125.97	-926.929	-961.005
		242.9	-1264.11	-1397.39	-1445.13	-1404.68	-1505.8			242.9	-837.91	-874.5	-1174.5	-897.904	-945.2
		242.8	-1327.57	-1422.35	-1441.52	-1425.15	-1434.64			242.8	-902.276	-998.659	-1231.36	-936.723	-981.635
		242.7	-1316.42	-1395.03	-1489.07	-1491.99	-1446.25			242.7	-920.522	-1014.25	-1178.44	-987.318	-985.562
		242.6	-1343.51	-1453.75	-1507.05	-1488.18	-1416.16			242.6	-949.646	-1113.54	-1248.04	-1033.88	-1043.19
		242.5	-1411.69	-1479.4	-1563.61	-1477.91	-1441.1			242.5	-892.236	-1138.83	-1269.76	-1092.63	-1103.97
		242.4	-1464.94	-1539.32	-1553.97	-1519.38	-1505.18			242.4	-921.684	-1186.14	-1194.43	-1062.7	-1122.87
		242.3	-1499.84	-1633.01	-1654.17	-1576.89	-1566.4			242.3	-858.505	-1186.93	-1239.66	-1131.79	-1173.85
		242.2	-1530.23	-1710.47	-1682.54	-1621.31	-1597.91			242.2	-857.905	-1239.01	-1276.83	-1177.89	-1202.92
		242.1	-1516.55	-1782.1	-1718.29	-1628.41	-1617.31			242.1	-874.853	-1194.92	-1352.46	-1199.36	-1248.28
		242	-1598.23	-1785.98	-1773.2	-1721.17	-1607.61			242	-820.017	-1202.63	-1333.12	-1197.92	-1246.47
		241.9	-1702.54	-1903.73	-1794.24	-1840.77	-1739.13			241.9	-900.362	-1228.47	-1410.89	-1299.74	-1282.99
		241.8	-1700.29	-1943.38	-1851.97	-1849.51	-1778.98			241.8	-934.334	-1271.26	-1479.81	-1326.4	-1254.84
		241.7	-1714.3	-1972.37	-1828.06	-1834.07	-1769.01			241.7	-1060.75	-1249.67	-1436.61	-1340.76	-1291.21
		241.6	-1710.12	-2068.19	-1902.87	-1811.51	-1780.13			241.6	-1126.29	-1320.03	-1559.61	-1424.02	-1296.46
		241.5	-1709.98	-2102.89	-1877.5	-1847.91	-1852.43			241.5	-1189.89	-1421.23	-1469.08	-1371.9	-1344.44
		241.4	-1850.93	-2115.62	-1929.88	-1818.39	-1865.14			241.4	-1344.69	-1484.61	-1395.55	-1413.71	-1423.86
		241.3	-2006.67	-2196.4	-1961.25	-1875.75	-1942.15			241.3	-1419.12	-1567.39	-1359.34	-1402.08	-1492.86
		241.2	-2036.16	-2193.59	-1943.82	-1838.3	-2029.63			241.2	-1495.48	-1595.38	-1391.25	-1485.15	-1552.36
		241.1	-2073.03	-2274.11	-1988.37	-1852.58	-2002.92			241.1	-1497.92	-1658.17	-1387.44	-1499.12	-1575.31
		241	-2143.63	-2279.86	-2090.86	-1850.49	-1992.54			241	-1486.83	-1706.47	-1334.71	-1561.14	-1623.3
		240.9	-2149.17	-2295.17	-2081.53	-2005.35	-2109.31			240.9	-1437.44	-1764.33	-1429.26	-1649.53	-1667.01
		240.8	-2232	-2308.15	-2157.36	-2125.67	-2084.81			240.8	-1446.82	-1813.21	-1375.84	-1624.97	-1671.75
		240.7	-2321.68	-2334.22	-2262.86	-2198.96	-2112.32			240.7	-1398.74	-1729.08	-1462.75	-1631.51	-1718.9
		240.6	-2343.6	-2401.41	-2312.45	-2251.2	-2121.31			240.6	-1425.28	-1751.09	-1501.04	-1693.91	-1766.52
		240.5	-2337.52	-2400.94	-2411.28	-2360.55	-2209.35			240.5	-1414.7	-1829.6	-1502.95	-1697.38	-1751.17
		240.4	-2333.68	-2519.02	-2474.38	-2503.61	-2216.7			240.4	-1462.36	-1831.77	-1595.52	-1770.22	-1739.74
		240.3	-2511.37	-2562.01	-2530.44	-2524.79	-2267.27			240.3	-1513.11	-1898.68	-1666.37	-1734.68	-1676.45
		240.2	-2571.6	-2529.08	-2549.66	-2544.44	-2340.93			240.2	-1596.04	-1930.32	-1684.14	-1680.76	-1735.05
		240.1	-2609	-2578.48	-2623.98	-2672.06	-2382.92			240.1	-1671.7	-1903.99	-1756.16	-1676.56	-1811.01
		240	-2687.89	-2646.9	-2576.73	-2621.53	-2376.4			240	-1744.41	-1934.55	-1834.69	-1751.73	-1882.26
		239.9	-2764.79	-2690.68	-2679.6	-2654.1	-2438.48			239.9	-1956.73	-2028.93	-1903.66	-1801.61	-1867.13
		239.8	-2878.23	-2823.6	-2797.23	-2699.12	-2533.77			239.8	-2068.51	-2064.39	-1967.23	-1818.82	-1920.34
		239.7	-3013.2	-2899.49	-2836.71	-2704.55	-2503.81			239.7	-2103.38	-2082.67	-2064.59	-1806.38	-2000.88
		239.6	-3091.73	-3007.94	-2907.48	-2708.29	-2557.65			239.6	-2102.88	-2067.81	-2181.48	-1808.66	-2137.09
		239.5	-3151.56	-3110.53	-2920.95	-2781.53	-2649.24			239.5	-2165.64	-2151.65	-2148.48	-1915.86	-2124.68
		239.4	-3175.33	-3157.81	-3022.68	-2859.98	-2686.7			239.4	-2160.79	-2161.29	-2254.12	-2056.73	-2120.74
		239.3	-3259.9	-3246.82	-3087.58	-2806.1	-2750.73			239.3	-2258.53	-2244	-2255.03	-2094.08	-2144.95
		239.2	-3333.62	-3354.09	-3167.41	-2836.43	-2821.65			239.2	-2239.66	-2317.14	-2293.07	-2112.05	-2168.54
		239.1	-3369.22	-3446.25	-3141.47	-2858.99	-2816.14			239.1	-2229.07	-2407.57	-2355.59	-2160.88	-2089.77
		239	-3382.07	-3537.11	-3192.23	-2850.76	-2916.57			239	-2207.03	-2434.03	-2464.55	-2169.6	-2086.21
		238.9	-3456.96	-3626.69	-3193.27	-2901.94	-2891.22			238.9	-2293.94	-2455.11	-2487.17	-2277.86	-2035.45
		238.8	-3499.36	-3636.99	-3243.38	-2895.59	-3047.27			238.8	-2335.57	-2490.08	-2433.71	-2316.72	-1929.8
		238.7	-3453.07	-3661.62	-3350.07	-2899.47	-3059.29			238.7	-2416.82	-2573.21	-2570.81	-2306.33	-2040.34
		238.6	-3526.87	-3733.84	-3408.76	-2897.68	-2978.71			238.6	-2422.9	-2639.41	-2551.69	-2298.63	-2104.83
		238.5	-3633.73	-3817.6	-3490.61	-2929.92	-3019.56			238.5	-2491.24	-2738.67	-2623.75	-2307.02	-2134.29
		238.4	-3668.28	-3899.18	-3632.44	-3068.24	-3037.08			238.4	-2549.59	-2734.84	-2681.61	-2325.2	-2232.24
		238.3	-3837.4	-3896.42	-3726.15	-3171.02	-3124.8			238.3	-2615.58	-2766.51	-2774.67	-2325.38	-2288.97
		238.2	-3941.57	-3932.58	-3814.65	-3285.33	-3077.18			238.2	-2709.05	-2809.73	-2729.1	-2316.43	-2323.13
		238.1	-4034.73	-3953.91	-3936.62	-3310.07	-3198.13			238.1	-2818.29	-2928.69	-2733.03	-2340.26	-2453.42
		238	-4066.54	-4026.09	-3950.23	-3372.42	-3128.29			238	-2909.42	-3027.96	-2783.25	-2344.62	-2524.06
		237.9	-4219.12	-4144.38	-3978.78	-3538.96	-3120.32			237.9	-2929.71	-3018.93	-2733.67	-2423.51	-2581.62
		237.8	-4299.15	-4209.55	-4041.32	-3557.22	-3220.62			237.8	-3090.62	-3079.18	-2835.28	-2497.95	-2584.04
		237.7	-4430.32	-4326.18	-4088.88	-3640.75	-3284.49			237.7	-3102.81	-3127.3	-2893.12	-2617.92	-2653.33
		237.6	-4634.09	-4450.25	-4134.82	-3741.46	-3237.66			237.6	-3142.04	-3175.29	-2972.47	-2635.55	-2647.08
		237.5	-4672.87	-4501.15	-4110.53	-3719.66	-3312.86			237.5	-3187.68	-3317.09	-3016.21	-2725.55	-2690.35
		237.4	-4741.36	-4566.28	-4208.35	-3705.8	-3331.2			237.4	-3260.48	-3398.32	-3043.29	-2801.88	-2718.33
		237.3	-4823.65	-4757.62	-4303.77	-3646.41	-3413.01			237.3	-3273.68	-3412.19	-3114.05	-2870.52	-2745.64
		237.2	-4880.21	-4839.16	-4322.91	-3738.07	-3398.49			237.2	-3318.76	-3466.14	-3112.85	-2934.99	-2763.84
		237.1	-5079.43	-4912.75	-4387.84	-3810.38	-3523.88			237.1	-3371.66	-3511.85	-3167.75	-2898.68	-2800.31
		237	-5264.29	-5038.6	-4479.95	-3789.8	-3639.15			237	-3428.81	-3567.69	-3214.94	-2928.14	-2789.13
		236.9	-5384.66	-5126.69	-4593.83	-3936.69	-3660.09			236.9	-3443.4	-3699.81	-3324.12	-2910.6	-2810.66
		236.8	-5425.94	-5199.43	-4733.28	-3987.08	-3686.23			236.8	-3519.77	-3764.03	-3347.88	-2875.92	-2796.3
		236.7	-5464.7	-5240.26	-4782.78	-4052.79	-3785.6			236.7	-3596.13	-3802.52	-3341.79	-2978.25	-2831.85
		236.6	-5563.26	-5358.09	-4854.09	-4113.33	-3799.82			236.6	-3677.26	-3810.62	-3354.24	-2980.05	-2882.75
		236.5	-5585.06	-5463.91	-4926.6	-4208.67	-3829.85			236.5	-3708.47	-3852.89	-3363.98	-3041.56	-2952.94
		236.4	-5685.1	-5483.94	-4969.31	-4344.86	-3858.19			236.4	-3771.65	-3913.83	-3393.98	-3123.79	-2995.87
		236.3	-5776.35	-5570.59	-5055.72	-4434.79	-3918.01			236.3	-3914.42	-3929.38	-3509.5	-3145.02	-2972.44
		236.2	-5882.35	-5735.1	-5253.09	-4502.88	-3966.35			236.2	-3920.81	-4053.84	-3563.18	-3271.34	-3022.65
		236.1	-5975.44	-5804.03	-5290.85	-4620.17	-3994.91			236.1	-4060.21	-4092.67	-3653.43	-3337.99	-3030.88
		236	-6021.39	-5989.71	-5370.03	-4650.46	-3976.73			236	-4120.95	-4123.11	-3752.25	-3337.9	-3076.95
		235.9	-6097.82	-6105.98	-5440.91	-4677.17	-4042.07			235.9	-4222.75	-4229.93	-3813.63	-3401.74	-3061.42
		235.8	-6198.25	-6276.49	-5491.69	-4720.88	-4134.21			235.8	-4301.12	-4247.57	-3942.13	-3413.36	-3068.27
		235.7	-6358.13	-6436.61	-5628.69	-4795.56	-4143.7			235.7	-4397.75	-4328.3	-4025.41	-3497.63	-3119.45
		235.6	-6551.79	-6546.09	-5747.69	-4880.38	-4198.63			235.6	-4540.49	-4374.29	-4168.32	-3494	-3184.21
		235.5	-6706.23	-6666.38	-5743.63	-4844.16	-4183.1			235.5	-4663.51	-4464.25	-4278.63	-3573.51	-3159.04
		235.4	-6765.71	-6732.12	-5837.73	-4901.01	-4292.73			235.4	-4722.36	-4494.43	-4410.29	-3563.11	-3203.06
		235.3	-6814.19	-6708.7	-5959.58	-4924.34	-4337.88			235.3	-4825.44	-4582.83	-4401.6	-3599.01	-3216.52
		235.2	-6986.5	-6758.48	-6096.5	-5012.07	-4542.83			235.2	-4889.42	-4649.27	-4437.11	-3705.34	-3260.43
		235.1	-7157.15	-6802.25	-6087.27	-5153.23	-4608.46			235.1	-4991.47	-4723.3	-4440.51	-3774.82	-3330.49
		235	-7297.97	-6857.18	-6190.4	-5201.66	-4748.83			235	-5064.48	-4853.52	-4508.39	-3889.71	-3460.83
		234.9	-7385.67	-6979.69	-6314.7	-5322.99	-4856.01			234.9	-5145.08	-4942.5	-4548.23	-3930.29	-3507.3
		234.8	-7542.94	-7150.04	-6324.65	-5343.26	-4994.64			234.8	-5258.7	-5135.87	-4622.49	-4006.15	-3574.33
		234.7	-7623.27	-7302.48	-6510.32	-5530.57	-5069.2			234.7	-5350.18	-5255.31	-4688.26	-4100.98	-3672.35
		234.6	-7747.11	-7455.01	-6586.41	-5614.95	-5022.37			234.6	-5419.64	-5483.92	-4790.66	-4194.29	-3714.66
		234.5	-7877.29	-7582.32	-6574.12	-5710.17	-5040.66			234.5	-5462.96	-5568.57	-4935.54	-4220.44	-3759.69
		234.4	-7979.15	-7753.51	-6711.26	-5744.32	-5063.01			234.4	-5516.61	-5598.59	-4984.84	-4210.48	-3791.57
		234.3	-8146.93	-7867.67	-6868.63	-5762.78	-5111.78			234.3	-5659.89	-5702.67	-5042.64	-4247.48	-3806.21
		234.2	-8325.58	-8083.43	-6928.9	-5776.33	-5046.76			234.2	-5838.86	-5801.64	-5190.15	-4209.4	-3810.2
		234.1	-8524.32	-8023.41	-7039.16	-5811.46	-5109.95			234.1	-5967.11	-5881.58	-5216.53	-4234.84	-3852.94
		234	-8723.18	-8110.2	-7146.11	-5968.94	-5203.42			234	-6028.66	-5907.76	-5335.78	-4293.9	-3829.34
		233.9	-8937.75	-8261.41	-7202.17	-6018.43	-5218.47			233.9	-6073.23	-5976.82	-5342.63	-4292.37	-3771.31
		233.8	-9123.42	-8387.99	-7226.02	-6028.83	-5302.08			233.8	-6227.47	-6028.41	-5344.54	-4345.01	-3829.45
		233.7	-9236.36	-8523.85	-7348.47	-6061.34	-5383.39			233.7	-6267.5	-6024.95	-5356.1	-4446.16	-3840.89
		233.6	-9377.62	-8623.96	-7541.22	-6128.39	-5488.76			233.6	-6348.24	-6118.06	-5392.87	-4490.83	-3789
		233.5	-9427.24	-8778.19	-7620.4	-6153.33	-5511.09			233.5	-6375.79	-6129.85	-5446.07	-4542.14	-3856.28
		233.4	-9487.76	-8958.6	-7761.43	-6214.96	-5615.36			233.4	-6431.74	-6199.91	-5548.99	-4611.5	-3860.14
		233.3	-9658.66	-9078.72	-7856.17	-6389.38	-5627.56			233.3	-6468.79	-6316.01	-5664.4	-4623.18	-3893.47
		233.2	-9724.69	-9296.85	-7908.98	-6439.42	-5744.25			233.2	-6528.46	-6410.3	-5711.4	-4650.26	-3962.14
		233.1	-9780.47	-9401.95	-8063.09	-6377.67	-5745.66			233.1	-6656.05	-6523.25	-5779.14	-4764.49	-4005.41
		233	-9921.94	-9545.69	-8154.98	-6479.35	-5827.27			233	-6841.14	-6624.96	-5927.64	-4705.2	-4032.83
		232.9	-10077.3	-9596.02	-8280.64	-6600.91	-5742.87			232.9	-6894.43	-6699.58	-6061.64	-4718.54	-3985.46
		232.8	-10200.6	-9798.79	-8384.68	-6725.29	-5796.4			232.8	-6979.41	-6777.67	-6047.94	-4849.2	-4077.82
		232.7	-10526.7	-9901.08	-8421.55	-6882.15	-5909.53			232.7	-7237.32	-6898.47	-6191.21	-4999.26	-4257.71
		232.6	-10726.3	-10020.4	-8605.93	-6989.83	-5841.59			232.6	-7368.47	-7045.8	-6330.26	-5076.95	-4307.22
		232.5	-10868.3	-10152.3	-8690.04	-7027.46	-5911.89			232.5	-7484.8	-7201.92	-6340.82	-5260.85	-4337.86
		232.4	-11046.1	-10301.8	-8880.53	-7138.4	-5889.67			232.4	-7661.58	-7273.83	-6393.71	-5293.77	-4380.25
		232.3	-11214.5	-10475	-9018.56	-7245.85	-5975.74			232.3	-7724.89	-7302.45	-6475.25	-5390.76	-4420.9
		232.2	-11420.6	-10651.9	-9182.68	-7306.59	-6049.86			232.2	-7823.85	-7570.67	-6563.62	-5488.84	-4515.82
		232.1	-11620.4	-10815.8	-9377.5	-7330.24	-6222.22			232.1	-7914.21	-7697.15	-6611.1	-5491.58	-4637.89
		232	-11770	-10977.6	-9550.62	-7417.23	-6185.14			232	-8128.23	-7811.05	-6664.15	-5468.3	-4677.85
		231.9	-11880.4	-11100.2	-9563.34	-7444.19	-6174.83			231.9	-8219.08	-7956	-6788.09	-5449.23	-4660.24
		231.8	-12028.1	-11282.2	-9562.98	-7419.89	-6248.8			231.8	-8328.9	-8001.85	-6855.66	-5520.81	-4746.07
		231.7	-12108.9	-11416	-9606	-7596.74	-6305.93			231.7	-8354.48	-8024.75	-6924.34	-5483.29	-4852.6
		231.6	-12301.3	-11593.9	-9710.58	-7641.38	-6430.44			231.6	-8461.95	-8124.42	-7021.85	-5536.54	-4849.84
		231.5	-12428.2	-11746.3	-9782.38	-7712	-6518.61			231.5	-8597.84	-8202.37	-7144.47	-5565.43	-4896.64
		231.4	-12588.7	-11877.7	-9900.12	-7763.02	-6528.4			231.4	-8639.83	-8253.75	-7204.98	-5612.78	-4982.46
		231.3	-12736	-12000.7	-9952.05	-7847.47	-6581.17			231.3	-8701.44	-8271.72	-7212.18	-5706.72	-5025.75
		231.2	-12852.9	-12128.4	-10050.5	-7943.52	-6606.67			231.2	-8855.81	-8343.97	-7217.67	-5667.74	-5080.84
		231.1	-13029.7	-12223.8	-10087.9	-7996.61	-6643.85			231.1	-8918.93	-8422.21	-7334.8	-5756.02	-5023.99
		231	-13194.3	-12310.9	-10145.9	-8055.76	-6674.22			231	-9034.17	-8501.48	-7425.18	-5928.5	-5125.06
		230.9	-13228.5	-12475.7	-10273.6	-8086.45	-6764.22			230.9	-9062.54	-8485.94	-7376.42	-5926.84	-5153.1
		230.8	-13391.1	-12587.7	-10550.3	-8172.61	-6858.57			230.8	-9121.29	-8592.7	-7337.89	-6004.78	-5154.7
		230.7	-13529.4	-12672.9	-10699.9	-8163.37	-6915.24			230.7	-9306.42	-8686.02	-7454.22	-6054.35	-5109.2
		230.6	-13751.8	-12885	-10716.8	-8194.38	-6919.73			230.6	-9461.81	-8800.04	-7480.67	-6134.98	-5075.39
		230.5	-13950	-12966.3	-10824.4	-8278.64	-6995.18			230.5	-9548.61	-8955.05	-7437.56	-6189.64	-5112.98
		230.4	-14182.1	-13061.7	-10994.4	-8255.59	-6985.92			230.4	-9672.14	-9067.6	-7569.76	-6174.16	-5173.96
		230.3	-14325.5	-13236.3	-11064.2	-8338.75	-6996.2			230.3	-9780.62	-9109.28	-7694.45	-6381.5	-5228.21
		230.2	-14450.6	-13439.5	-11158.5	-8454.24	-7028.87			230.2	-9847	-9232.68	-7692.67	-6509.45	-5287.52
		230.1	-14737.5	-13545.5	-11317.5	-8523.68	-7101.01			230.1	-9974.27	-9322.05	-7891.93	-6558.06	-5349.27
		230	-14894.1	-13657.4	-11418.1	-8639.52	-7214.2			230	-10084.4	-9506.33	-8026.14	-6631.96	-5377.89
		229.9	-15152.2	-13760.6	-11461.4	-8807.86	-7205.51			229.9	-10322.2	-9519.35	-8057.29	-6701.15	-5479.72
		229.8	-15293.7	-13872.2	-11605.1	-8919.88	-7344.41			229.8	-10406.1	-9641.52	-8250.29	-6694.69	-5616.1
		229.7	-15474.9	-13955.1	-11694.2	-9001.8	-7401.24			229.7	-10509	-9655.09	-8379.83	-6753.41	-5600.63
		229.6	-15625.5	-14113.9	-11720.9	-9172.73	-7539.25			229.6	-10648.2	-9820.29	-8430.03	-6948.91	-5599.08
		229.5	-15752	-14214.9	-11857.1	-9200.73	-7627			229.5	-10762.5	-9987.81	-8556.83	-6861.61	-5609.4
		229.4	-15947.3	-14266.4	-11967.6	-9403.87	-7744.28			229.4	-10831.1	-10016.9	-8686.6	-6846.07	-5512.88
		229.3	-16002.3	-14425.4	-12037.5	-9547.93	-7815.45			229.3	-10938.6	-10014.6	-8751.99	-6870.69	-5470.19
		229.2	-16108.9	-14465.5	-12090	-9598.03	-7870.96			229.2	-11007	-10090.8	-8713.69	-6969.68	-5530.37
		229.1	-16163.1	-14616.1	-12203.2	-9590.23	-7941.78			229.1	-11173.3	-10344.8	-8876.9	-7084.79	-5524
		229	-16360	-14750.9	-12286.5	-9661.14	-7943.58			229	-11324.7	-10367.8	-8885.69	-7165.57	-5559.49
		228.9	-16509.3	-14966.6	-12384.5	-9705.26	-7852.14			228.9	-11497.8	-10552.6	-9013.28	-7159.52	-5630.4
		228.8	-16571.2	-15133.2	-12460.6	-9798.74	-7863.25			228.8	-11550.4	-10675.9	-9086.59	-7143.13	-5616.36
		228.7	-16723.4	-15214.2	-12537.1	-9872.09	-7827.54			228.7	-11629.3	-10750	-9136.26	-7294.95	-5597.91
		228.6	-16826.5	-15335.7	-12625.1	-9988.55	-7850.83			228.6	-11755.6	-10810.5	-9236.26	-7333.35	-5718.11
		228.5	-16967.7	-15403.3	-12660.1	-9965.13	-7811.5			228.5	-11907.1	-11026.5	-9250.15	-7379.8	-5788.56
		228.4	-17184.7	-15500.6	-12779.1	-9994.1	-7856.51			228.4	-12032.9	-11078.5	-9321.24	-7397.05	-5887.81
		228.3	-17402.2	-15653.7	-12809.8	-10072.8	-7895.6			228.3	-12062.7	-11106.7	-9373.3	-7323.85	-5858.3
		228.2	-17448.7	-15810	-12980.5	-10108.6	-8037.99			228.2	-12054.7	-11251	-9478.2	-7375.32	-5871.5
		228.1	-17613.9	-15949.3	-13098.5	-10217.5	-8025.73			228.1	-12148.9	-11327.6	-9486.9	-7392.31	-5826.86
		228	-17708.6	-16124.9	-13209.6	-10274.7	-8070.36			228	-12213.7	-11373.5	-9503.28	-7398.07	-5981.14
		227.9	-17859.4	-16233.3	-13364.3	-10268.1	-8163.74			227.9	-12379	-11473.6	-9572.14	-7484.87	-6012.71
		227.8	-18058.9	-16374.4	-13398	-10160	-8230.33			227.8	-12509.2	-11528.4	-9624.35	-7552.18	-6045.81
		227.7	-18158.4	-16549.3	-13564.6	-10105.2	-8342.82			227.7	-12525.7	-11594.9	-9754.09	-7589.92	-6078.29
		227.6	-18306.2	-16688.8	-13725.4	-10190.8	-8429.76			227.6	-12635.1	-11755.5	-9784.47	-7599.37	-6059.04
		227.5	-18425.6	-16860.7	-13963.6	-10211.2	-8511.19			227.5	-12703.4	-11856.5	-9793.8	-7630.23	-6124.66
		227.4	-18610.2	-16885.7	-14020.4	-10249	-8510.67			227.4	-12844.5	-11940.2	-9760.73	-7623.48	-6170.29
		227.3	-18719.6	-16957	-14084.7	-10280.3	-8609.3			227.3	-13023	-11845.5	-9914.08	-7684.43	-6254.39
		227.2	-18867.2	-17049.2	-14103.6	-10279.6	-8686.85			227.2	-13080.9	-11881.8	-9996.83	-7702.11	-6276.77
		227.1	-19127	-17098.3	-14251.5	-10358.3	-8700.01			227.1	-13065.4	-11918.3	-10023.5	-7784.66	-6379.75
		227	-19271.9	-17174.7	-14341	-10434.8	-8777.79			227	-13106.7	-12054.7	-10005.2	-7774.75	-6403.51
		226.9	-19378	-17373.4	-14343.5	-10565.9	-8692.04			226.9	-13272.9	-12165.8	-10014.8	-7776.2	-6431.42
		226.8	-19498.4	-17480.9	-14298.8	-10587.9	-8793			226.8	-13355.2	-12182.2	-10183.1	-7854.83	-6418.48
		226.7	-19742.9	-17616.4	-14261	-10565.4	-8865.96			226.7	-13446.7	-12248.9	-10261.3	-7898.42	-6430.41
		226.6	-19784	-17707.1	-14293.7	-10698.4	-8877.61			226.6	-13590.1	-12316.5	-10278.2	-7871.81	-6481.88
		226.5	-19851.5	-17813.7	-14322.3	-10797.8	-8927.43			226.5	-13646.6	-12496.5	-10343.3	-7947.86	-6582.34
		226.4	-20090.8	-17936.7	-14437	-10975.2	-9004.09			226.4	-13747.6	-12632.6	-10321.5	-8009.09	-6495.72
		226.3	-20078	-18063.1	-14552.6	-11092.3	-9046.27			226.3	-13922.6	-12769.8	-10372.6	-8022.42	-6519.44
		226.2	-20104.9	-18159	-14565.8	-11099.6	-9094.13			226.2	-14063.4	-12821.9	-10436.6	-8048.62	-6499.02
		226.1	-20147.4	-18229.6	-14671	-11124.1	-9189.93			226.1	-14173.2	-12855.4	-10500.5	-8108.3	-6472.33
		226	-20258.9	-18326.1	-14735.6	-11208.7	-9130.63			226	-14237.7	-12914.7	-10572.4	-8196.72	-6491.98
		225.9	-20272.8	-18353.3	-14835.4	-11260.2	-9064.48			225.9	-14334.4	-13017.1	-10626.2	-8269.64	-6392.94
		225.8	-20358.8	-18410.8	-14901.2	-11317.7	-9123.12			225.8	-14386.4	-13042.5	-10706.9	-8418.95	-6436.62
		225.7	-20552.6	-18497.6	-15010.2	-11339.9	-9126.58			225.7	-14278.2	-13160.2	-10790.3	-8502.21	-6374.54
		225.6	-20497.7	-18464.3	-15102.5	-11308.5	-9178.1			225.6	-14337.9	-13214.4	-10879.5	-8438.63	-6437.96
		225.5	-20693.8	-18480.8	-14968.3	-11364.8	-9151.12			225.5	-14328.6	-13246.1	-10943.3	-8500.93	-6536.32
		225.4	-20838.8	-18608.8	-15003.6	-11467.3	-9166.44			225.4	-14373.8	-13233.3	-11031.1	-8506.08	-6554.82
		225.3	-20952.3	-18634.1	-15068.9	-11600.7	-9194.87			225.3	-14364.4	-13343.4	-11097	-8448.4	-6711.7
		225.2	-21101.6	-18635.5	-15129.4	-11630.7	-9194.89			225.2	-14396.3	-13395.8	-11130	-8394.12	-6746.93
		225.1	-21056.8	-18653.3	-15173.7	-11662.7	-9195.17			225.1	-14330.6	-13495.2	-11257.3	-8364.52	-6916.68
		225	-21166.3	-18752.1	-15213.5	-11638	-9238.37			225	-14427.8	-13594	-11372.7	-8316.83	-6959.33
		224.9	-21232.1	-18834.4	-15257	-11605.1	-9207.96			224.9	-14533	-13596.3	-11326.8	-8330.35	-7056.28
		224.8	-21267.4	-18909.2	-15279.7	-11599.5	-9164.02			224.8	-14541.9	-13549	-11301.4	-8387.4	-7052.34
		224.7	-21298.6	-18913.7	-15430.5	-11690.7	-9240.84			224.7	-14565.3	-13611.4	-11363.4	-8502.69	-7003.53
		224.6	-21258.8	-19009.8	-15511.8	-11771.2	-9300.04			224.6	-14558.2	-13657.3	-11281.6	-8614.17	-6993.15
		224.5	-21295.1	-19086.3	-15640.7	-11866.8	-9376.53			224.5	-14612.7	-13703.1	-11242.8	-8682.26	-7025.05
		224.4	-21336.1	-19229.7	-15609.1	-11876.4	-9396.97			224.4	-14749.7	-13688.7	-11330.8	-8892.75	-6994.38
		224.3	-21300.7	-19306.1	-15717.3	-11932.5	-9460.23			224.3	-14861.5	-13677.5	-11287.4	-8983.46	-6949.44
		224.2	-21436.9	-19543.2	-15709.8	-12103.1	-9510.61			224.2	-14865.1	-13625.2	-11182.4	-9036.4	-6910.91
		224.1	-21446	-19503.2	-15744.5	-12238.5	-9454.86			224.1	-14894.4	-13659	-11144.7	-8980.41	-6885.65
		224	-21519	-19676	-15804.1	-12341.9	-9570.79			224	-14915	-13765.8	-11306.2	-8976.16	-6968.99
		223.9	-21527.4	-19637.8	-15736.1	-12359.2	-9491.86			223.9	-15120.8	-13823.3	-11372.2	-9025.27	-7011.34
		223.8	-21616.9	-19738.3	-15781.6	-12322.7	-9501.15			223.8	-15188.2	-13825	-11453	-8989.74	-7059.83
		223.7	-21636.2	-19616.1	-15736.9	-12217.1	-9455.78			223.7	-15281.5	-13882.3	-11515.4	-8896.27	-7008.66
		223.6	-21736.9	-19623.2	-15781.8	-12191.2	-9520.4			223.6	-15249.9	-13896.4	-11510.6	-8752.11	-7037.91
		223.5	-21810	-19573.6	-15791.9	-12163.6	-9446.38			223.5	-15258.8	-13980.7	-11539.3	-8679.47	-7096.53
		223.4	-21850.1	-19594.6	-15898.3	-12080.5	-9469.16			223.4	-15342	-14067.4	-11566.3	-8636.55	-7231.99
		223.3	-21868.4	-19672.3	-15926.2	-12034	-9533.77			223.3	-15287	-14074.5	-11537.6	-8695.49	-7264.39
		223.2	-21913.5	-19628.1	-16006.6	-12009.4	-9574.25			223.2	-15224.2	-14028.6	-11445.8	-8775.21	-7328.8
		223.1	-21942.9	-19723.9	-16171.3	-12065.1	-9597.96			223.1	-15153.8	-14072.7	-11539.4	-8613.97	-7262.29
		223	-22049.8	-19795.7	-16130.7	-11997.1	-9642.08			223	-15108.8	-14085.8	-11532.6	-8651.34	-7271.39
		222.9	-22121.7	-19921.2	-16141.8	-12086.6	-9643.92			222.9	-15021.3	-14087	-11543	-8698.43	-7222.57
		222.8	-22120.5	-19943.9	-16152	-12157	-9584.15			222.8	-15090.1	-14009.4	-11528.2	-8822.14	-7280.64
		222.7	-22145.7	-19970	-16252	-12121.5	-9706.32			222.7	-14951.4	-14042.4	-11587.2	-8894.67	-7197.7
		222.6	-22212.5	-19963.3	-16325.4	-12115.2	-9766.45			222.6	-14976.7	-13998.3	-11593.3	-9015.85	-7147.71
		222.5	-22295.3	-19909.2	-16286.6	-12209.3	-9803.57			222.5	-15073.3	-14018	-11713	-8969.37	-7168.62
		222.4	-22285.3	-19922.9	-16276.2	-12183.2	-9786.12			222.4	-15175.4	-13953.4	-11699.7	-8915.82	-7216.31
		222.3	-22349.9	-19907.5	-16292.7	-12187.2	-9713.28			222.3	-15280.3	-13939.3	-11718	-8940.89	-7258.54
		222.2	-22216	-19880.7	-16257.2	-12318.8	-9745.24			222.2	-15403.9	-13974.9	-11780.1	-8975.31	-7237.6
		222.1	-22229.7	-19876.9	-16258	-12362.8	-9787.17			222.1	-15511.7	-13914.8	-11741.8	-8970.55	-7339.71
		222	-22170.2	-19830.3	-16305.2	-12467.5	-9788.4			222	-15485.3	-14019.3	-11807.9	-8903.13	-7251.66
		221.9	-22129.7	-19853.8	-16331.3	-12408.6	-9729.17			221.9	-15595.2	-14090	-11908.2	-8894.2	-7320.39
		221.8	-22031.3	-19858	-16205	-12354.2	-9773.95			221.8	-15603	-14071.6	-11815.6	-8870.83	-7310.47
		221.7	-21925.6	-19868.3	-16238.7	-12328	-9709.98			221.7	-15608.9	-14070.9	-11757.6	-8909.77	-7322.71
		221.6	-21930	-19894.9	-16314.6	-12309.4	-9694.47			221.6	-15608.7	-14147.7	-11789.4	-8874.69	-7345.46
		221.5	-21928.4	-19813.8	-16240.7	-12294.6	-9758.25			221.5	-15505.6	-14101.8	-11801	-8889.22	-7319.5
		221.4	-22023.4	-19739.4	-16254	-12197	-9813.56			221.4	-15479.4	-14036.7	-11748.8	-8882.33	-7252.76
		221.3	-22131.2	-19744	-16174.3	-11967.8	-9863.9			221.3	-15360.9	-14038.1	-11732	-8862.88	-7298.62
		221.2	-22046.9	-19775.8	-16211.4	-11829.7	-9874.51			221.2	-15342	-13954.6	-11773.1	-8895.93	-7330.03
		221.1	-22138.8	-19807.8	-16184.1	-11927.8	-9950.82			221.1	-15325.7	-14023.1	-11701.2	-9004.49	-7279.18
		221	-22223.6	-19812.3	-16211.4	-11975.5	-9976.27			221	-15299.3	-14003.7	-11801.5	-9035.56	-7333.5
		220.9	-22265.7	-19720.5	-16157.4	-11911.7	-10083.8			220.9	-15378.2	-14017.1	-11941.7	-9002.59	-7273.03
		220.8	-22193.3	-19687.1	-16133.9	-11918.7	-10146			220.8	-15294	-14008.2	-11894.7	-9010.53	-7247.66
		220.7	-22057.4	-19756.5	-16045.9	-11995.4	-10101.7			220.7	-15355	-13914.7	-11952.4	-9018.57	-7227.35
		220.6	-21989.8	-19720	-16067.9	-12118.5	-10023.6			220.6	-15246.7	-13915.1	-11960	-9044.87	-7261.27
		220.5	-21995.2	-19696.4	-16032.2	-12028.9	-9940.57			220.5	-15284.9	-13980.5	-11939.2	-9105.11	-7368.65
		220.4	-21854	-19701.7	-16040.5	-12201.9	-9967.5			220.4	-15294.5	-13964.4	-11903.3	-9189.8	-7348.22
		220.3	-21802.8	-19666.9	-15969.1	-12205.3	-9883.05			220.3	-15309.1	-13864.3	-11841.2	-9158.78	-7324.7
		220.2	-21773.2	-19695.1	-15945.9	-12217.3	-9743.34			220.2	-15213.2	-13772.4	-11867.5	-9159.89	-7253.99
		220.1	-21683.1	-19663.2	-16030.7	-12288.5	-9733.47			220.1	-15233.8	-13765	-11819.5	-9148.5	-7221.17
		220	-21648	-19657.3	-16055.4	-12253.2	-9638.03			220	-15201.1	-13711.9	-11809.8	-9208.86	-7240.4
		219.9	-21623	-19622.1	-16034.9	-12277.4	-9650.72			219.9	-15115.1	-13731.2	-11813	-9235.31	-7202.67
		219.8	-21622.2	-19595.5	-16111	-12036.3	-9738.65			219.8	-15105	-13745.3	-11750.3	-9296.77	-7244.1
		219.7	-21512.8	-19653.5	-16171.2	-12015.2	-9718.87			219.7	-15132.8	-13735.5	-11805.3	-9201.13	-7330.01
		219.6	-21537	-19612.5	-16165	-12124.2	-9812.28			219.6	-15113.5	-13721.3	-11865.4	-9086.92	-7405.89
		219.5	-21501.4	-19499.5	-16120.5	-12164.9	-9885.15			219.5	-15180.8	-13725	-11840.4	-9118.87	-7401.9
		219.4	-21384	-19336.1	-16093	-12250.7	-9980.07			219.4	-15270.1	-13714.5	-11805.6	-8938.54	-7497.97
		219.3	-21434.4	-19344.1	-16016.9	-12227	-9888.14			219.3	-15215.6	-13784.7	-11731.7	-9027.92	-7555.8
		219.2	-21492.8	-19385.7	-16056.9	-12206.7	-10024.9			219.2	-15132.8	-13744.6	-11738.5	-8996.55	-7591.99
		219.1	-21417.7	-19334.1	-16051.6	-12168.7	-9969.59			219.1	-15087.7	-13812.3	-11710.3	-9041.98	-7575.32
		219	-21370	-19219.4	-16013.6	-12137.6	-9923.34			219	-15181.5	-13866.4	-11773.2	-9011.32	-7579.57
		218.9	-21251.7	-19159.7	-15972.6	-12143.8	-9963.12			218.9	-15055.8	-13761.7	-11697.2	-8999.01	-7563.12
		218.8	-21261.7	-19198.8	-15969.4	-12179.2	-9832.29			218.8	-15174.6	-13804.6	-11613.7	-9019.64	-7479
		218.7	-21148.8	-19150	-15961.6	-12126.2	-9734.32			218.7	-15224.8	-13814.7	-11530.3	-8895.09	-7454.46
		218.6	-21110.9	-19308.9	-15886.1	-12185.6	-9746.35			218.6	-15118.3	-13802.9	-11527.6	-8883.96	-7540.63
		218.5	-21118.1	-19261.5	-15912.2	-12076.9	-9677.88			218.5	-15068.4	-13765.1	-11626.5	-8843.04	-7431.83
		218.4	-21030.1	-19206	-15962.7	-12163.9	-9679.21			218.4	-15029.3	-13739.6	-11590.5	-8768.09	-7384.43
		218.3	-20999.8	-19194.7	-15839	-12142.7	-9638.52			218.3	-15029.2	-13823.2	-11687.6	-8734.18	-7371.73
		218.2	-20895.6	-19251.3	-15772.5	-12336.6	-9658.62			218.2	-14959.7	-13826	-11628.9	-8677.36	-7395.87
		218.1	-20993.4	-19269.3	-15808.4	-12309.6	-9773.84			218.1	-14942.9	-13787.8	-11629.2	-8716.8	-7388.9
		218	-20964.3	-19176.1	-15776	-12186.6	-9675.55			218	-14933.9	-13864.7	-11608.1	-8809.86	-7251.45
		217.9	-20847	-19159.8	-15720.4	-12013.2	-9859.99			217.9	-14680.4	-13803.7	-11655.9	-8903.99	-7316.72
		217.8	-20820.5	-18985.2	-15783.9	-11951.6	-9736.28			217.8	-14704.2	-13954	-11535.8	-8994.7	-7394.83
		217.7	-20752.8	-18949.3	-15704.2	-11941.9	-9810.94			217.7	-14703.8	-13973.9	-11596.9	-8957.26	-7549.21
		217.6	-20715.4	-18857.2	-15668.5	-11907.7	-9848.46			217.6	-14728	-13886.4	-11537.4	-8949.85	-7437.22
		217.5	-20904.3	-18705.1	-15783.9	-11698.4	-9895.93			217.5	-14748.4	-13764.6	-11561.2	-8864.74	-7460.97
		217.4	-20772.6	-18706.4	-15851.3	-11800.9	-9854.88			217.4	-14748.2	-13771.3	-11458	-8852.82	-7556.94
		217.3	-20729.3	-18660.3	-15833.2	-11841.3	-9986.48			217.3	-14670.8	-13930.2	-11448	-8749.35	-7740.61
		217.2	-20621.2	-18708.6	-15723.5	-11963.3	-10021.3			217.2	-14792.8	-13861.3	-11352.8	-8776.24	-7740.71
		217.1	-20577.8	-18867.6	-15761	-11932.4	-10003.8			217.1	-14874.7	-13793.9	-11326.7	-8759.26	-7803.64
		217	-20575.2	-18711.6	-15680.6	-11996.9	-9966.21			217	-14792.9	-13838.6	-11265	-8862.63	-7876.91
		216.9	-20494.5	-18648.7	-15773.9	-12064.6	-9941.31			216.9	-14823.7	-13913.7	-11251.1	-8810.99	-7814.19
		216.8	-20478.4	-18767.7	-15739.6	-12087.5	-9947.42			216.8	-14783.7	-13994	-11317.4	-8850.89	-7975.03
		216.7	-20309.2	-18612.6	-15615.2	-12244.4	-9988.95			216.7	-14696.6	-14035.5	-11321.7	-8888.31	-7913.64
		216.6	-20289.1	-18618.7	-15470	-12212.3	-10134.5			216.6	-14747.9	-13997	-11496.3	-8896.29	-7936.72
		216.5	-20152.4	-18530.6	-15452.4	-12146.3	-10006.8			216.5	-14694.8	-13729.5	-11477.1	-9050.78	-7979.13
		216.4	-20225.6	-18386.6	-15467.8	-12218.4	-9902.06			216.4	-14771.4	-13735.5	-11491.3	-8954.29	-7827.86
		216.3	-20241.4	-18276	-15483.1	-12120.8	-9985.39			216.3	-14725.2	-13794.3	-11663.2	-8995.59	-7783.8
		216.2	-20313.4	-18213.8	-15450.4	-12171.7	-9993.94			216.2	-14706.1	-13803	-11697.3	-9005.06	-7639.14
		216.1	-20268	-18341.6	-15446.7	-12005.2	-10021.5			216.1	-14669.5	-13667.8	-11634.2	-8943.35	-7596.29
		216	-20393.9	-18432.1	-15241.1	-11951	-10055.9			216	-14701.3	-13637.8	-11684.1	-8931.46	-7511.29
		215.9	-20296.6	-18422.3	-15238.9	-11871.6	-10165.1			215.9	-14718.6	-13657.6	-11640.9	-8968.74	-7560.49
		215.8	-20356.8	-18526	-15242.1	-11816.1	-10051.7			215.8	-14681.2	-13700.5	-11594.2	-9012.68	-7552.55
		215.7	-20332.6	-18484.8	-15174.3	-11852.2	-10139.4			215.7	-14552	-13693.3	-11454.8	-9081.76	-7507.09
		215.6	-20231.6	-18748.5	-15196.5	-11963.6	-10090.9			215.6	-14555.4	-13758.6	-11504.3	-9077.74	-7529.72
		215.5	-20140.1	-18801.6	-15032.9	-11981.7	-10100.1			215.5	-14574.5	-13727.7	-11527.3	-9053.39	-7720.84
		215.4	-20126	-18722	-15046.4	-11962	-10017.4			215.4	-14569.8	-13680.1	-11603.3	-9033.12	-7725.76
		215.3	-19952.2	-18556.8	-15093.4	-11933.7	-10016.3			215.3	-14545.3	-13490.4	-11627.6	-9061.94	-7786.93
		215.2	-19723	-18373.1	-15179.2	-12125.3	-10080.6			215.2	-14512.4	-13492.1	-11708.1	-9238.04	-7818.68
		215.1	-19623.5	-18240.2	-15250.3	-12077.5	-10043.7			215.1	-14469.2	-13322.4	-11667.6	-9293.29	-7857.74
		215	-19692.9	-18081.3	-15157.9	-12171.5	-9955.26			215	-14522.1	-13200.1	-11653.1	-9136.22	-7807.6
		214.9	-19757.8	-17902.7	-15106.4	-12274.8	-9936.42			214.9	-14663.9	-13175.6	-11699.8	-9160.41	-7822.24
		214.8	-19757.8	-17822.1	-15114.1	-12312	-9940.36			214.8	-14679.3	-13219.5	-11793.6	-9176.89	-7826.08
		214.7	-19792.1	-17752.9	-15138.8	-12254.4	-9939.49			214.7	-14751.8	-13237.5	-11749.5	-9361.74	-7770.7
		214.6	-19773.7	-17751.4	-15075.5	-12287.8	-9933.33			214.6	-14650.2	-13327.5	-11816.5	-9467.73	-7703.43
		214.5	-19741	-17947.4	-15159.7	-12447.8	-9946.43			214.5	-14556.1	-13408.1	-11773.1	-9520.82	-7779.62
		214.4	-19839.5	-18049.6	-15066.2	-12410.5	-9995.45			214.4	-14381.3	-13546.3	-11842.8	-9595.01	-7856.39
		214.3	-20023.3	-18056.3	-15112.4	-12348.6	-9981.78			214.3	-14490.9	-13653.1	-11821.1	-9591.71	-7878.46
		214.2	-19951.8	-18177.2	-15193.5	-12380.7	-9937.61			214.2	-14377.9	-13719.8	-11885.4	-9774.08	-7968.21
		214.1	-19872.9	-18274.4	-15419.7	-12364.4	-10012.1			214.1	-14373.7	-13763.1	-11982.3	-9852.15	-7890.55
		214	-19817	-18344.3	-15413.7	-12386.9	-10121.8			214	-14237.7	-13769.9	-11934.8	-9858.67	-7913.5
		213.9	-19660.4	-18313.9	-15424.7	-12167.4	-10201.3			213.9	-14274.8	-13735	-11907.3	-9844.06	-7868.24
		213.8	-19735.6	-18087.3	-15480.4	-12143.7	-10169.3			213.8	-14222.1	-13764.4	-12006.9	-9737.68	-8021.11
		213.7	-19700.4	-17984.1	-15581.2	-12219.3	-10292.6			213.7	-14245.2	-13607	-12023.4	-9654.11	-8057.68
		213.6	-19759	-17904.8	-15597.3	-12191.7	-10391.4			213.6	-14285.7	-13568.1	-12024.6	-9759.8	-8153.46
		213.5	-19738.1	-17893.2	-15613.3	-12181.7	-10311.3			213.5	-14465.9	-13732.4	-12091.4	-9741.16	-8206
		213.4	-19660.6	-17912	-15569.1	-12183.7	-10390.9			213.4	-14383.1	-13694.5	-12135.9	-9828.97	-8255.95
		213.3	-19640.2	-17886.6	-15469.2	-12147.8	-10535			213.3	-14485	-13747.5	-12084.8	-9918.54	-8226.24
		213.2	-19516.1	-18101.7	-15368	-12084.4	-10618.1			213.2	-14495.2	-13780.7	-12283.1	-9977.24	-8403.65
		213.1	-19723	-18090.1	-15502.8	-12130	-10628.6			213.1	-14613	-13858.5	-12329.6	-10021.6	-8461.81
		213	-19695.6	-18330.3	-15524.3	-12228.1	-10690.7			213	-14504	-13947.8	-12533.5	-9943.26	-8517.32
		212.9	-19753.3	-18519.8	-15532.3	-12272.1	-10735.1			212.9	-14604	-14136.5	-12581.9	-10095.3	-8461.77
		212.8	-19680	-18506.4	-15528.6	-12300.3	-10668			212.8	-14560.6	-14214.9	-12660	-10068.3	-8380.2
		212.7	-19775.3	-18505.5	-15609.3	-12389.6	-10841.8			212.7	-14532.8	-14144.4	-12619.8	-9909.95	-8439.59
		212.6	-19700.3	-18554.7	-15779.7	-12472.3	-10730			212.6	-14555.9	-14267.9	-12566.6	-9837.96	-8558.72
		212.5	-19878.1	-18640.1	-15825.3	-12718	-10694.5			212.5	-14662.6	-14309.2	-12433.6	-9802.74	-8717.16
		212.4	-19787.1	-18539.9	-15900.4	-12802	-10782.3			212.4	-14629.5	-14315.7	-12350.4	-9856.12	-8667.12
		212.3	-19809.5	-18570.5	-15721.1	-12856.6	-11011.4			212.3	-14610.5	-14510.8	-12523.5	-9918.7	-8802.82
		212.2	-19704	-18457.6	-15720.1	-12879.7	-11018			212.2	-14723.9	-14363.7	-12359.6	-9977.12	-8980.22
		212.1	-19667.9	-18442.7	-15630.4	-12797.7	-11076.5			212.1	-14718.4	-14410.7	-12315.3	-9961.74	-8935.77
		212	-19648.9	-18624.8	-15633.2	-12856.4	-11054.3			212	-14734	-14490	-12209.6	-9997.98	-9009.5
		211.9	-19729.7	-18693.9	-15677.9	-12896.2	-11139.7			211.9	-14772.4	-14482.9	-12201.9	-10102.3	-8952.75
		211.8	-19778.2	-18716.7	-15724.5	-12979.3	-11300.6			211.8	-14971.3	-14488.1	-12276.3	-10257.8	-8831.66
		211.7	-19855.3	-18706.3	-15747.3	-13042.4	-11520.5			211.7	-14967.6	-14309.6	-12458	-10407	-8822.37
		211.6	-19863.2	-18755.8	-15820.8	-13076.1	-11325.3			211.6	-15190.4	-14365.1	-12653	-10516.6	-8879.89
		211.5	-19925.8	-18752.3	-15941.3	-13181.6	-11182.5			211.5	-15239.5	-14452.7	-12664.5	-10691.5	-8897.76
		211.4	-19975.6	-18804.8	-16136.4	-13348	-11191			211.4	-15329.6	-14508.4	-12766	-10673.5	-8962.35
		211.3	-20115.3	-18794.3	-16365.6	-13481.7	-11306.1			211.3	-15407.5	-14627.1	-12806.1	-10656	-8943.83
		211.2	-20355.6	-18814.7	-16586.5	-13498.1	-11305.9			211.2	-15494.8	-14652.3	-12983.1	-10766.5	-9032.27
		211.1	-20411.4	-18870.8	-16598.3	-13438.8	-11539.9			211.1	-15596.6	-14747.3	-13245	-10838.4	-9225.33
		211	-20361.8	-18854.7	-16725	-13291.3	-11561.1			211	-15626.9	-14765.7	-13315.6	-10914.9	-9396.96
		210.9	-20304.2	-19099.4	-16736.7	-13370.5	-11640.7			210.9	-15613.8	-14955.6	-13370.6	-11154.6	-9562.61
		210.8	-20419.7	-19131.4	-16920.9	-13321.5	-11749.1			210.8	-15741.5	-15156.1	-13523.3	-11257.8	-9597.65
		210.7	-20427.1	-19171.5	-17096.1	-13468.9	-11986			210.7	-15596.1	-15219.4	-13422.5	-11280.2	-9610.01
		210.6	-20526.2	-19339.4	-17048.5	-13393.3	-12028.4			210.6	-15583.9	-15250.9	-13575	-11313.1	-9729.78
		210.5	-20542.5	-19417.1	-17026.1	-13499.8	-12039.1			210.5	-15713.5	-15285.8	-13737.4	-11342.5	-9629.63
		210.4	-20502.1	-19529.1	-16873.6	-13576.2	-12021.3			210.4	-15833.3	-15329.6	-13793.2	-11393.9	-9577.45
		210.3	-20587.6	-19517.9	-16896.4	-13797	-12051.4			210.3	-15797.4	-15364.7	-13774.2	-11338	-9679.7
		210.2	-20702.6	-19581.5	-16986	-14086	-12004.3			210.2	-15989.5	-15392.9	-13875.5	-11351.5	-9567.21
		210.1	-20779.2	-19608.3	-17176	-14269.8	-11966			210.1	-16227.7	-15554	-13994.1	-11259	-9629.02
		210	-20771.9	-19618.3	-17206.7	-14464.6	-12012.8			210	-16241.1	-15623	-14219.4	-11245	-9875.56
		209.9	-20905.8	-19702.8	-17076.9	-14534.4	-12180.2			209.9	-16258.7	-15532.2	-14212.5	-11208.7	-9894.92
		209.8	-20927.1	-19862.6	-17079.5	-14537.1	-12220			209.8	-16477.8	-15579.7	-14210.1	-11204.9	-10049.3
		209.7	-20944.6	-19855.1	-17400.6	-14762.8	-12372.1			209.7	-16500.9	-15571.2	-14385.8	-11353.5	-10129.8
		209.6	-20983.9	-19891.7	-17479.5	-14749.9	-12550.7			209.6	-16509.6	-15577	-14290.9	-11392.4	-10342
		209.5	-21065.9	-20105	-17538.9	-14722.2	-12815			209.5	-16523.4	-15544.4	-14338.4	-11493.2	-10577.1
		209.4	-21163.1	-20265.7	-17606.9	-14766.5	-12916.6			209.4	-16647.2	-15636.6	-14430.4	-11598.1	-10471.2
		209.3	-21351.4	-20260.3	-17654.8	-14854.1	-13096			209.3	-16542.3	-15799	-14402.6	-11984.1	-10639.6
		209.2	-21561.2	-20351	-17847.6	-14904.9	-13212			209.2	-16488.4	-15945.7	-14435.8	-12053.9	-10553.5
		209.1	-21541.8	-20322.9	-17781.2	-15209	-13260.1			209.1	-16538.9	-16059.9	-14571.5	-12257.7	-10607.9
		209	-21707.6	-20325.3	-17946.4	-15305.7	-13518.3			209	-16369.8	-16083.3	-14634.8	-12436.2	-10643.4
		208.9	-21599	-20466.4	-17930.9	-15376.5	-13654.7			208.9	-16421.4	-16179.4	-14576.4	-12496	-10741.8
		208.8	-21704.6	-20563.6	-17996.3	-15367.7	-13752.8			208.8	-16523.5	-16394.9	-14761.8	-12630.3	-10744.1
		208.7	-21707.9	-20679.4	-18149	-15392.9	-13634			208.7	-16624.6	-16482.2	-14836.7	-12760.9	-10734.8
		208.6	-21723.5	-20818.3	-18320.3	-15497.7	-13753.2			208.6	-16697.1	-16478.4	-14954	-12844	-10933.9
		208.5	-21599.8	-20895.8	-18554.4	-15543.3	-13853.4			208.5	-16949.8	-16618.2	-14939.9	-12973.7	-10883
		208.4	-21527.7	-20924.1	-18507.9	-15523	-13854.5			208.4	-16975.8	-16652.5	-14967.7	-12972.2	-10834.8
		208.3	-21438.9	-20961.8	-18337.3	-15570.8	-13781.8			208.3	-17079.1	-16647.8	-14990.8	-13168.6	-11098.6
		208.2	-21449.8	-21010.1	-18460.5	-15701.1	-13795.5			208.2	-17251.8	-16844.6	-15010.5	-13095	-11199.8
		208.1	-21377	-20991.2	-18421.5	-15647.6	-14046.9			208.1	-17418	-16830.6	-15197.4	-13290.8	-11162.3
		208	-21472.5	-21100.3	-18655.4	-15723.6	-14192.1			208	-17461.3	-16790.4	-15219.2	-13463.2	-11551.5
		207.9	-21394.4	-21137.5	-18630.6	-15858.1	-14250.6			207.9	-17704.1	-16859	-15183.5	-13447.5	-11689.6
		207.8	-21458.7	-21068.6	-18581.4	-15792.9	-14256.9			207.8	-17671.6	-16984	-15274.4	-13562.8	-11880.2
		207.7	-21445.2	-21167.6	-18652.3	-15754.8	-14444.6			207.7	-17454.5	-16846.1	-15528.2	-13478.1	-12108.7
		207.6	-21483	-21158.8	-18789.3	-15622.9	-14865.2			207.6	-17455.1	-16744.6	-15520.5	-13462.5	-12269
		207.5	-21528.2	-20993.5	-18934	-15577	-14880.1			207.5	-17307.6	-16683.4	-15465.7	-13543.1	-12224.6
		207.4	-21564.2	-20964.4	-18986.1	-15575.3	-14970.6			207.4	-17426.2	-16873.9	-15484.2	-13661.4	-12340.9
		207.3	-21615.3	-21034.8	-18842.9	-15864.5	-15169.5			207.3	-17292.6	-16990.8	-15371.5	-13479.5	-12461.5
		207.2	-21710.6	-20980.9	-18586.8	-15715.7	-15240			207.2	-17267.8	-17092.2	-15559.2	-13548.6	-12324.8
		207.1	-21681.2	-20922.8	-18666.2	-15878.5	-15436.6			207.1	-17181.5	-16911.9	-15602.6	-13847.1	-12363.8
		207	-21722.2	-20986.7	-18597.2	-16047.5	-15466.2			207	-17237.5	-16913.1	-15511.7	-13875.2	-12344.7
		206.9	-21683.8	-20851.6	-18607.1	-16097.5	-15359.7			206.9	-17320.4	-16904.8	-15392.5	-13886	-12409
		206.8	-21680.2	-20937.7	-18426.8	-16278.2	-15294.5			206.8	-17268.5	-16984.7	-15551.1	-14049	-12493.6
		206.7	-21391.2	-20894.8	-18438.5	-16124.5	-15380			206.7	-17347.6	-16885.7	-15439.8	-14096.1	-12640.8
		206.6	-21275.4	-20835.7	-18532.3	-16108.5	-15302.9			206.6	-17308.2	-16568.8	-15411.3	-14001.2	-12658.3
		206.5	-21215.5	-20685.5	-18520	-16136.1	-15153			206.5	-17282.3	-16542	-15442.6	-14124.6	-12631.9
		206.4	-20875.3	-20402	-18540.5	-16324.3	-15071.2			206.4	-17301.9	-16505.2	-15466.3	-13956.7	-12617.8
		206.3	-20742.4	-20328.3	-18418.6	-16195.8	-15102.2			206.3	-17273.7	-16555.4	-15527.5	-13911.1	-12654.7
		206.2	-20462.9	-20096.7	-18444.5	-16092.7	-15265.7			206.2	-17093.3	-16463.1	-15589.4	-13739.3	-12818.9
		206.1	-20153.7	-19946.3	-18244.6	-16134.4	-15085.1			206.1	-16728.3	-16268.4	-15472.2	-13621.6	-12782.9
		206	-19823.1	-19622.9	-18090.2	-16335.6	-15101.8			206	-16806.9	-16068.7	-15420.4	-13673.1	-12621.2
		205.9	-19808.9	-19571.2	-17953.8	-16504.1	-15253.4			205.9	-16912.6	-16030.9	-15399.1	-13751.4	-12662.7
		205.8	-19422.2	-19541.2	-17882.3	-16526.1	-15771.3			205.8	-16769.8	-16028.1	-15357.9	-13643	-12921
		205.7	-19270.7	-19389.9	-17950.3	-16489.9	-15908.1			205.7	-16625.2	-15909.9	-15083	-13474.9	-12961.8
		205.6	-19145.6	-19311.9	-17867.6	-16333.5	-16196.4			205.6	-16415.9	-15815.6	-14732.8	-13599.9	-12964.1
		205.5	-18819.1	-18716.2	-17719.8	-16375.4	-16005.9			205.5	-16298.4	-15676.5	-14627.6	-13506.5	-12815
		205.4	-18700.3	-18548.5	-17519.1	-16463.1	-16290.1			205.4	-15979.4	-15685.5	-14499	-13731.7	-12557.4
		205.3	-18753.8	-18261.9	-17458.1	-16674.1	-16462.6			205.3	-15882.9	-15606.2	-14526.2	-13768.6	-12353.2
		205.2	-18755.7	-18113.1	-17409.2	-16534	-16079.1			205.2	-15765.6	-15582.6	-14424.4	-13491.5	-12288.7
		205.1	-18576.1	-17861.8	-17307.8	-16448.5	-15884.7			205.1	-15439.5	-15309.7	-14251.9	-13306.6	-12136.2
		205	-18435.1	-17596.4	-17172.9	-16449.7	-15761.7			205	-15146.9	-15245.5	-13971.5	-13421.4	-11884.5
		204.9	-18293.2	-17291.8	-16642.6	-16168.4	-15336.3			204.9	-14997.3	-14923.9	-14075.8	-13332	-12109.6
		204.8	-17917.8	-17251.9	-16458.7	-16113.9	-15406.2			204.8	-14685	-14700.5	-14082.3	-13390.7	-12137.8
		204.7	-17693	-17285	-16210.6	-16024.7	-15628.8			204.7	-14460.2	-14705.6	-13978.7	-13315.6	-11976.5
		204.6	-17262.1	-16966	-16266.8	-15885.9	-15677			204.6	-14471.1	-14527.2	-13898.4	-13225.4	-12415.9
		204.5	-16827.7	-16766.3	-16178.4	-15691.8	-15881.4			204.5	-14320.7	-14385.3	-13652.3	-13229.4	-12880.9
		204.4	-16524.5	-16591.3	-16231.4	-15618.8	-16142.6			204.4	-13981.4	-14186.2	-13801.4	-13440.2	-13075.3
		204.3	-15993.7	-16272.1	-15925.5	-15470.7	-16041.9			204.3	-13805.4	-14237.2	-13574.2	-13714	-13011.8
		204.2	-15461.8	-15953.9	-15542.9	-15306.9	-15963.1			204.2	-13685.8	-13985.5	-13445.6	-13505.5	-13363.7
		204.1	-15276.1	-15827.2	-15310.4	-15301.9	-15794.1			204.1	-13792.5	-13931.3	-13248.3	-13356.6	-12887.4
		204	-14732.7	-15428.8	-15370.7	-15353.2	-15806.7			204	-13316.4	-13645.2	-12988.1	-13302.7	-12702.9
		203.9	-14430.6	-15057.9	-15257.3	-15502.4	-15505.9			203.9	-13159.8	-13363.1	-12849.7	-12941.1	-12876.6
		203.8	-14122.8	-14748.7	-15069.9	-15371.1	-14858			203.8	-12992.1	-13201.4	-12445.4	-12929.3	-12603.8
		203.7	-13992.4	-14400.7	-14705.4	-15250.9	-14924.4			203.7	-12846.9	-12968.8	-12210.3	-12842	-12683.8
		203.6	-13251.4	-13820.6	-14183.6	-15018.1	-15286.6			203.6	-12733.7	-12595.5	-12086.1	-12425	-12657.6
		203.5	-12773.4	-13400	-14029.9	-14499.4	-16174.5			203.5	-12537.5	-12168.5	-11947.6	-12143.3	-12322.9
		203.4	-12264.6	-13082.9	-13932.3	-14330.7	-15972.4			203.4	-12139.4	-11848.1	-12080.2	-12161.2	-12261.8
		203.3	-11719.7	-12483.1	-13629.2	-14032.7	-16228.5			203.3	-11834.7	-11558.5	-12005.7	-12323.6	-12575.1
		203.2	-11405.9	-12101.3	-13277	-13891.4	-16205.3			203.2	-11686.4	-11253.2	-11889.7	-12617.1	-12553.2
		203.1	-10833.8	-11599.6	-12755.8	-13742.3	-15716.5			203.1	-11404.9	-11132.8	-11749.3	-12909.4	-12481.8
		203	-10039.1	-10994	-12322.2	-13514.9	-15699.7			203	-11220.9	-10567.4	-11827.7	-13168.9	-12761.2
		202.9	-9889.76	-10593.9	-11993.3	-13485.3	-15266.4			202.9	-10874.9	-9984.97	-11202.6	-13101.8	-12423.1
		202.8	-9451.24	-10105.1	-11646.6	-13633.3	-14519.5			202.8	-10789.7	-9811.55	-11042.4	-12713.2	-12844.1
		202.7	-9336.03	-9635.53	-11218.9	-13162.1	-15346.8			202.7	-10469.1	-9487.51	-10805.1	-12775.9	-12614.6
		202.6	-9017.08	-9102.3	-11104.8	-13011.9	-14459.4			202.6	-10190	-9128.53	-10584.1	-12680.9	-12383.6
		202.5	-8674.18	-8689.2	-10548.4	-12839.4	-13370.8			202.5	-9812.3	-8827.61	-10284.1	-12272.8	-11974.3
		202.4	-7883.76	-8112.63	-10067.4	-12969.1	-14011.1			202.4	-9481.95	-8329.56	-9852.72	-11844.4	-12923.6
		202.3	-7389.05	-7702.29	-9772.62	-12727.3	-14324.2			202.3	-9083.95	-8306.51	-9604.74	-10981.5	-13126.5
		202.2	-7064.11	-7641.41	-9196.28	-12889.1	-13772.3			202.2	-8423.34	-8002.8	-9380.5	-10180	-13072.2
		202.1	-6539.05	-7146.55	-9235.34	-12885.4	-13940.3			202.1	-7896.47	-7912.85	-9560.24	-9871.37	-13089.1
		202	-5910.04	-6926.32	-8892.05	-12416.4	-13913.3			202	-7447.71	-7546.81	-9393.84	-9995.58	-11991.5
		201.9	-5332.06	-6493.56	-8349.41	-12222.3	-13291.4			201.9	-7055.75	-6957.28	-8918.18	-9755.89	-11302.7
		201.8	-4518.96	-5991.34	-7721.56	-12893.5	-11750.9			201.8	-6702.78	-6620.88	-8532.03	-8903.32	-9804.14
		201.7	-3888.57	-5472.41	-7729.62	-12087.5	-12303.2			201.7	-6427.8	-6425.77	-8337.31	-8062.14	-9796.46
		201.6	-3366.54	-5183.69	-7341.67	-11207.8	-11969.2			201.6	-5903.11	-6057.4	-8285.28	-7932.62	-8698.24
		201.5	-3038.63	-4780.2	-7574.24	-10800.8	-9094.66			201.5	-5648.07	-5552.73	-8166.81	-7946.58	-6901.72
		201.4	-2458.39	-4149.02	-7377.58	-10699.7	-9878.43			201.4	-5554.18	-5392.83	-7784.81	-7963.8	-7203.94
		201.3	-1745.46	-3525.5	-7302.88	-10516.2	-7655.86			201.3	-5335.57	-4924.43	-7386.05	-7632.75	-5813.49
		201.2	-1095.33	-2948.67	-6742.26	-10580.5	-6898.57			201.2	-4928.21	-4456.22	-6767.16	-7286.7	-3390.97
		201.1	-156.169	-2371.95	-6536.35	-10355.3	-4728.67			201.1	-4123.19	-4012.77	-6345.24	-6630.94	-3314.07
		201	587.885	-1798.94	-6136.25	-9982.89	-4819.26			201	-3614.25	-3523.37	-5990.02	-6702.51	-1753.7
		200.9	1171.7	-1513.56	-5826.2	-10376.9	-3546.17			200.9	-3147.29	-2946.52	-5562.42	-7102.04	-2872.2
		200.8	1738.63	-323.78	-5889.38	-10494.1	-5993.4			200.8	-2744.35	-2489.11	-4880.01	-6656.53	-3148.33
		200.7	2517.36	214.689	-4889.39	-10175.8	-5765.49			200.7	-2152.69	-2066.64	-4527.12	-6211.47	-3028.54
		200.6	3376.8	627.665	-3731.09	-9730.2	-5817.6			200.6	-1606.91	-1588.59	-3845.85	-6529.96	-1191.58
		200.5	3784.47	1181.15	-3324.17	-7829.87	-8910.55			200.5	-1012.05	-1539.9	-3194.41	-6511.79	-3391.63
		200.4	4458.02	1901.39	-3264.08	-7636.83	-11502.5			200.4	-455.386	-1139.86	-2801.36	-6189.33	-3307.5
		200.3	4831.42	2444.33	-2139.48	-7108.39	-12590.7			200.3	-179.171	-656.124	-3017.01	-5525.88	-1109.72
		200.2	5493.42	2959.25	-1844.01	-5527.62	-11616.7			200.2	290.94	-633.814	-2487.96	-4451.3	-2695.09
		200.1	5929.38	3759.94	-728.143	-5147.6	-11895			200.1	645.345	-95.1321	-1815.34	-3485.57	1475.62
		200	6618.06	3921.08	489.249	-4769.4	-9230.83			200	1089.42	10.991	-1877.69	-3509.28	2208.7
		199.9	7125.37	4549.24	809.354	-3720.82	-7749.01
		199.8	7466.71	5074.15	1664.74	-2270.21	-8657.82
		199.7	8392.81	6251.61	2925.67	-1738.25	-6218.45
		199.6	9054.31	6953.39	3169.96	-570.265	-4710.42
		199.5	9891.88	7144.79	3555.6	-1498.43	-2287.83
		199.4	11034.3	7941.14	4774.71	-1514.55	-14.3308
		199.3	11959.4	8134.89	4450.95	-1121.03	394.503
		199.2	13004.9	8711.16	5741.07	-96.6491	1300.44
		199.1	13806.5	9626.23	5515.69	-475.467	2908
		199	14447.8	10689.9	4633.68	-1717.4	3684.06
		198.9	15304.1	10729.9	5890.68	-1283.73	5080.57
		198.8	16255.6	12173.2	6806.14	2396.76	7088.56
		198.7	17166.6	12403.8	6314.62	1492.75	5267.58
		198.6	17579.1	14021.1	5687.68	2322.08	6116.32
		198.5	18641.8	15013.3	6035.12	2110.07	6060.94
		198.4	19686.7	15909	4944.43	4405.6	4850.58
		198.3	20009.4	16291.6	6529.27	5199.6	7023.41
		198.2	21369.5	17582.5	6738.41	5389.16	503.64
		198.1	22093.3	18270.7	6195.25	2744.28	844.367
		198	22642.3	19010.8	6476.59	3744.37	-77.467
		197.9	23752.3	19261.2	6424.83	5337.3	57.1947
		197.8	24562.2	19411.5	8201.5	4659.45	-686.599
		197.7	25187.8	19151.6	8752.64	5966.56	1055.07
		197.6	26170.5	20392.6	8980.88	4407.62	1355.73
		197.5	26735.7	21364.1	8235.97	3730.38	959.965
		197.4	27132.3	21584	7148.25	4302.92	4655.95
		197.3	27677.4	21598.8	7459.56	7340.53	5422.82
		197.2	28748.6	21477.5	7833.44	6995.03	5365.98
		197.1	29102.4	23165.3	8680.48	5225.75	5711.43
		197	29635.5	23239.6	7571.95	4437.2	7376.34
		196.9	30269.6	24942.5	7488.89	3306.62	6821.7
		196.8	30808.5	25054.1	7416.22	3544.14	8599.79
		196.7	31567.4	26571.1	6758.62	1500.56	9073.52
		196.6	32483.5	27354.6	5226.79	1239.16	9774.13
		196.5	33668.8	26079.4	5573.13	197.87	7081.48
		196.4	33459.7	25748.4	6059.14	-1191.7	5520
		196.3	34277.3	24024.3	4229.56	509.536	7931.69
		196.2	34542.9	23765.1	5161.85	1070.44	5333.51
		196.1	34923.9	22307.9	6095.2	582.047	5156.28
		196	33704.5	21941.6	4140.34	-204.971	4015.35
		195.9	34967.7	18608	3156.83	2176.96	2826.25
		195.8	34439.8	19163.1	3480.3	3115.28	2604.1
		195.7	34974.6	18953.3	3601.26	4814.43	3855.23
		195.6	35672.9	15776.8	1906.32	2230.62	3527.7
		195.5	36111	12021.4	1838.76	3181.51	1648.67
		195.4	38047.2	15071.1	1018.04	3570.21	2433.27
		195.3	40076.5	12871.8	3770.72	2276.47	1762.55
		195.2	40114.9	11438.6	4520.94	-656.621	2329.81
		195.1	39879.1	9739.55	5739.42	-2412.48	2216.28
		195	39565.3	8078.5	5596.93	-5692.03	2063.82

## Sheet: Fig. 5 (c) + (f)
Temperature denaturation		NCBD_D/P_ML pH 3.0			NCBD_Human pH 3.0
Fig. 5 (c) + (f)
		Temp (K)	[F]MRE		Temp (K)	[F]MRE
		276.96	-15115.1		276.88	-22412.3
		278.03	-14876.7		278.04	-22339
		279.03	-15458.5		279.05	-22496.1
		280.04	-15774.6		279.98	-22564.5
		281.03	-15489.9		281	-21829.9
		282.05	-15670.3		282.03	-22024.7
		283.06	-15520.2		283.04	-22257.9
		284.05	-15093.2		284.02	-22151.7
		285.05	-15129.4		285.02	-22317.2
		286.02	-15069.9		286.05	-21901.4
		287.04	-15325.5		287.03	-21989.4
		288.05	-15425		288.05	-21501.2
		289.05	-15277.2		289.08	-21337.8
		290.03	-14710.7		290.04	-21320.8
		291.04	-14678.5		291.07	-21606
		292.03	-15040.3		292.06	-21260.2
		293.05	-15065.9		293.02	-21090
		294.05	-14792.1		294.03	-20978.4
		295.02	-14955.5		295.03	-20733
		296.06	-14763.4		296.09	-20748.7
		297.04	-14525.1		297.05	-20781.7
		298.03	-14467.6		298.06	-20843.2
		299.03	-14560.6		299.05	-21100.2
		300.03	-14593.4		300.03	-20519.5
		301.04	-14313.1		301.03	-20490.4
		302.03	-14007.3		302.03	-20255.2
		303.05	-14185.7		303.03	-19890.3
		304.02	-14071.5		303.99	-20044.3
		305.03	-14127.7		305.03	-19748.2
		306.03	-13954.8		306.03	-19536.8
		307.03	-14067.6		307.04	-18990.9
		308.03	-13803.9		308.05	-18943.2
		309.04	-13371.1		309.05	-19240.2
		310.05	-13701.8		310.05	-18643
		311.04	-13586.6		311.03	-18740.9
		312.03	-13641.1		312.06	-18497.3
		313.03	-13209.6		313.04	-18245
		314.02	-13382.7		314.05	-18282.3
		315.03	-12450.5		315.04	-18077.5
		316.05	-12617.8		316.03	-17345.8
		317.02	-12570.9		316.99	-17721.8
		318.02	-12737.1		318.04	-17394.2
		319.04	-12144.3		319.03	-16732.7
		320.05	-12109.3		320.03	-16982.3
		321.03	-12117.9		321.03	-16490
		322.03	-12021.1		322.01	-16564.1
		323.05	-11739.2		322.99	-16239.3
		324.05	-11688.6		323.99	-16012.5
		325.04	-11004.4		325.03	-15702.2
		326.03	-11318.5		326.03	-15998.3
		327.02	-10973.7		327.03	-15934
		328.06	-10439.6		328.03	-15832.3
		329.04	-11239.2		329.06	-15507.5
		330.05	-10637.2		330.04	-14960.7
		331.04	-10482		331.03	-15029.3
		332.05	-10679.8		332.03	-14449.5
		333.05	-10467.6		333.03	-14217.8
		334.04	-10472.7		334.02	-13758.3
		335.03	-9287.2		335.05	-13756.3
		336.03	-9666.93		336.03	-13181.6
		337.03	-9614.41		337.02	-13277.9
		338.04	-9485.11		338.04	-13160
		339.04	-9620.59		339.03	-13039.7
		340.04	-9011.3		340.04	-12551.6
		341.04	-9003.66		341.04	-13088.3
		342.05	-9328.37		342.03	-12983.5
		343.06	-9370.65		343.03	-12478.1
		344.06	-9014.91		344.03	-12108.8
		345.05	-8693.46		345.01	-12079.7
		346.02	-9103.47		346.05	-11537
		347.05	-8762.48		347.01	-11697.1
		348.04	-8229.31		348.09	-11037
		349.04	-8360.51		349.04	-11139
		350.05	-8326.4		350.03	-10722.4
		351.06	-8446.33		351.03	-10629.3
		352.05	-8126.07		352.08	-10707
		353.06	-8220.07		353.03	-10235.3
		354.07	-7348.71		353.94	-11044.6
		355.04	-7591.79		354.99	-10445.8
		356.03	-7996.82		355.93	-10859.3
		357.03	-7589.23		356.96	-10848.8
		358.02	-7687.84		358.05	-10759.9
		359.06	-7511.19		358.97	-10430.2
		360.04	-7289.18		360	-10315.7
		361.04	-7299.16		360.99	-10496.3
		362.04	-7575.44		361.89	-10265.9
		363.04	-6891.79		362.92	-9996.61
		363.94	-6974.35		364.11	-9642.81
		365.06	-7042.16		365.08	-9983.29
		365.99	-7208.82		365.9	-9439.36
		366.96	-7000.38		366.93	-9664.09
		368.02	-6900.69		367.88	-9223.7

## Sheet: Fig. 6 (a) + (b)
Urea denaturation		NCBD_D/P_T2073W pH 7.4			NCBD_Human_T2073W pH 7.4			NCBD_Human pH 7.4			NCBD_D/P_ML pH 7.4
Fig. 6 (a) + (b)
		[Urea] (M)	[F]MRE		[Urea] (M)	[F]MRE		[Urea] (M)	[F]MRE		[Urea] (M)	[F]MRE
		0	-19183		0	-21590		0	-22061		0	-16656
		0.3	-19849		0.3	-21538		0.3	-21267		0.3	-15407
		0.6	-19942		0.6	-20771		0.6	-20318		0.6	-12599
		0.9	-19432		0.9	-20436		0.9	-17699		0.9	-10774
		1.2	-17889		1.2	-20791		1.2	-16528		1.2	-8001.4
		1.5	-14805		1.5	-20607		1.5	-14955		1.5	-6192.7
		1.8	-12637		1.8	-18358		1.8	-12137		1.8	-4817.6
		2.1	-10824		2.1	-17518		2.1	-10602		2.1	-3850.3
		2.4	-8965.9		2.4	-16217		2.4	-8705.6		2.4	-3281
		2.7	-6174.2		2.7	-15259		2.7	-7839.5		2.7	-2657.2
		3	-5205.6		3	-13946		3	-6122.2		3	-2055.9
		3.3	-4227.4		3.3	-11849		3.3	-5372.4		3.3	-1851
		3.6	-2955.6		3.6	-11178		3.6	-5002.5		3.6	-1635
		3.9	-2757		3.9	-8399.6		3.9	-4348.1		3.9	-1343.5
		4.2	-1719.2		4.2	-6838.5		4.2	-3723.7		4.2	-1071.1
		4.5	-1474.5		4.5	-5640.4		4.5	-3265		4.5	-865.6
		4.8	-1306.2		4.8	-5087.1		4.8	-2712.9		4.8	-911.78
		5.1	-891.92		5.1	-4089.5		5.1	-2435.7		5.1	-865.55
		5.4	-969.21		5.4	-4272.3		5.4	-2599.6		5.4	-542.33
		5.7			5.7	-3313.6		5.7	-2494.1		5.7	-500.99
		6	-575.3		6	-2912.1		6	-2030.5		6	-607.79
		6.3	-463.43		6.3	-3004.5		6.3	-1781.6		6.3	-345.26
		6.6	-675.54					6.6	-1871.8		6.6	-252.05

## Sheet: Fig. 6 (c) + (d)
Temperature jump		NCBD_Human_short_T2073W			NCBD_D/P_ML_T2073W			NCBD_Human_long_T2073W
Fig. 6 (c) + (d)								Data from Dogan et al. (2016) Biochemistry 55, 5289-5295
		1/T (K)	ln kobs (s-1)		1/T (K)	ln kobs (s-1)		1/T (K)	ln kobs (s-1)
		0.00358423	6.33138		0.00358423	7.18398		0.00335571	8.1988
		0.00353357	6.59789		0.00353357	7.50595		0.00335571	8.19502
		0.0033389	8.44927		0.00355872	7.29593		0.00330033	8.72278
		0.00329489	8.23726		0.0033389	7.7832		0.00323625	9.46109
		0.00325203	8.92603		0.00331675	6.87529		0.00353357	6.57735
		0.00321027	9.31363		0.00350263	7.69305		0.00347222	7.11514
		0.00318979	8.65699		0.00347826	8.26579		0.00341297	7.53219
		0.00350263	7.16341		0.00345423	8.04434		0.00358423	5.95594
		0.00347826	7.29631		0.00343053	7.71607		0.00319489	9.67348
		0.00347826	7.26821		0.00340715	8.38263		0.00326797	9.31021
		0.00345423	7.45268		0.0033841	8.25281
		0.00343053	7.47389		0.00336134	7.83571
		0.00340715	7.71643		0.00350263	7.54997
		0.0033841	8.07001		0.00347826	7.48961
		0.00336134	7.99349		0.00345423	7.66738
		0.00350263	7.05536		0.00343053	7.97834
					0.00340715	7.64785
					0.0033841	7.04064
					0.00336134	7.57045
					0.00350263	7.5903
					0.00347826	7.79749
					0.00345423	8.01527
					0.00343053	8.57219
					0.00340715	8.40412
					0.0033841	8.04461
					0.00336134	8.22652

## Sheet: Fig. 6 (e) + (f)
Stopped-flow refolding			NCBD_D/P_T2073W			NCBD_Human_T2073W
Fig. 6 (e) + (f)
			Time (s)	Fluoescence intensity		Time (s)	Fluoescence intensity
			0.002	3.51274		0.002	4.30578
			0.0021	3.52033		0.0021	4.30667
			0.0022	3.51996		0.0022	4.30459
			0.0023	3.5148		0.0023	4.3038
			0.0024	3.52113		0.0024	4.29432
			0.0025	3.52668		0.0025	4.29143
			0.0026	3.5111		0.0026	4.29222
			0.0027	3.51681		0.0027	4.28968
			0.0028	3.51846		0.0028	4.29654
			0.0029	3.52066		0.0029	4.29049
			0.003	3.51801		0.003	4.29619
			0.0031	3.51547		0.0031	4.29476
			0.0032	3.52601		0.0032	4.28383
			0.0033	3.53021		0.0033	4.2836
			0.0034	3.52427		0.0034	4.27763
			0.0035	3.51642		0.0035	4.27766
			0.0036	3.52168		0.0036	4.27877
			0.0037	3.51968		0.0037	4.28045
			0.0038	3.51573		0.0038	4.28566
			0.0039	3.52354		0.0039	4.28353
			0.004	3.52039		0.004	4.28174
			0.0041	3.52377		0.0041	4.29104
			0.0042	3.52127		0.0042	4.27863
			0.0043	3.5148		0.0043	4.27591
			0.0044	3.52266		0.0044	4.2805
			0.0045	3.5297		0.0045	4.2803
			0.0046	3.53246		0.0046	4.27539
			0.0047	3.53215		0.0047	4.2765
			0.0048	3.51889		0.0048	4.28109
			0.0049	3.51784		0.0049	4.2828
			0.005	3.5283		0.005	4.27298
			0.0051	3.52886		0.0051	4.27705
			0.0052	3.52117		0.0052	4.28086
			0.0053	3.5246		0.0053	4.2777
			0.0054	3.52683		0.0054	4.27513
			0.0055	3.52894		0.0055	4.27121
			0.0056	3.52557		0.0056	4.27682
			0.0057	3.52834		0.0057	4.27109
			0.0058	3.5238		0.0058	4.27364
			0.0059	3.51983		0.0059	4.27688
			0.006	3.53017		0.006	4.26847
			0.0061	3.53291		0.0061	4.26834
			0.0062	3.52638		0.0062	4.26837
			0.0063	3.52504		0.0063	4.26845
			0.0064	3.53156		0.0064	4.26402
			0.0065	3.53046		0.0065	4.27374
			0.0066	3.52425		0.0066	4.26945
			0.0067	3.52485		0.0067	4.26619
			0.0068	3.52627		0.0068	4.26282
			0.0069	3.52847		0.0069	4.26461
			0.007	3.52863		0.007	4.26515
			0.0071	3.53581		0.0071	4.27408
			0.0072	3.53801		0.0072	4.26875
			0.0073	3.53207		0.0073	4.27094
			0.0074	3.53231		0.0074	4.26863
			0.0075	3.52404		0.0075	4.27327
			0.0076	3.53182		0.0076	4.27829
			0.0077	3.53684		0.0077	4.27826
			0.0078	3.52555		0.0078	4.27308
			0.0079	3.52822		0.0079	4.27494
			0.008	3.53143		0.008	4.27911
			0.0081	3.52873		0.0081	4.27222
			0.0082	3.53122		0.0082	4.27591
			0.0083	3.52688		0.0083	4.26917
			0.0084	3.53272		0.0084	4.26919
			0.0085	3.53909		0.0085	4.27014
			0.0086	3.54042		0.0086	4.26658
			0.0087	3.53302		0.0087	4.2752
			0.0088	3.53526		0.0088	4.27223
			0.0089	3.53523		0.0089	4.2728
			0.009	3.53034		0.009	4.26829
			0.0091	3.53742		0.0091	4.27076
			0.0092	3.5373		0.0092	4.26074
			0.0093	3.53809		0.0093	4.27064
			0.0094	3.5416		0.0094	4.26977
			0.0095	3.54381		0.0095	4.26307
			0.0096	3.54179		0.0096	4.26794
			0.0097	3.53704		0.0097	4.28178
			0.0098	3.54129		0.0098	4.27226
			0.0099	3.54612		0.0099	4.27485
			0.01	3.54187		0.01	4.27686
			0.0101	3.53844		0.0101	4.27609
			0.0102	3.54425		0.0102	4.27852
			0.0103	3.5486		0.0103	4.27566
			0.0104	3.5406		0.0104	4.2721
			0.0105	3.53849		0.0105	4.28072
			0.0106	3.54124		0.0106	4.27227
			0.0107	3.54315		0.0107	4.27782
			0.0108	3.54306		0.0108	4.27567
			0.0109	3.53903		0.0109	4.27999
			0.011	3.54025		0.011	4.27986
			0.0111	3.53548		0.0111	4.28214
			0.0112	3.54078		0.0112	4.27984
			0.0113	3.54386		0.0113	4.27373
			0.0114	3.54273		0.0114	4.27664
			0.0115	3.54426		0.0115	4.27676
			0.0116	3.5471		0.0116	4.27567
			0.0117	3.54219		0.0117	4.28526
			0.0118	3.54047		0.0118	4.27701
			0.0119	3.54492		0.0119	4.27373
			0.012	3.54081		0.012	4.27322
			0.0121	3.5449		0.0121	4.27641
			0.0122	3.5484		0.0122	4.26842
			0.0123	3.54507		0.0123	4.2727
			0.0124	3.54197		0.0124	4.28765
			0.0125	3.54215		0.0125	4.28561
			0.0126	3.54081		0.0126	4.27292
			0.0127	3.53305		0.0127	4.26024
			0.0128	3.53695		0.0128	4.26503
			0.0129	3.53768		0.0129	4.27696
			0.013	3.53497		0.013	4.27006
			0.0131	3.53232		0.0131	4.26383
			0.0132	3.53755		0.0132	4.26798
			0.0133	3.53721		0.0133	4.26607
			0.0134	3.53727		0.0134	4.27339
			0.0135	3.5267		0.0135	4.28463
			0.0136	3.53413		0.0136	4.27203
			0.0137	3.54032		0.0137	4.27232
			0.0138	3.54329		0.0138	4.27986
			0.0139	3.54441		0.0139	4.28001
			0.014	3.54037		0.014	4.28009
			0.0141	3.53868		0.0141	4.27487
			0.0142	3.53169		0.0142	4.27654
			0.0143	3.53579		0.0143	4.28226
			0.0144	3.54678		0.0144	4.28276
			0.0145	3.54198		0.0145	4.28474
			0.0146	3.53708		0.0146	4.28391
			0.0147	3.54324		0.0147	4.28053
			0.0148	3.54284		0.0148	4.27983
			0.0149	3.54148		0.0149	4.27663
			0.015	3.54642		0.015	4.27839
			0.0151	3.54902		0.0151	4.27716
			0.0152	3.54317		0.0152	4.27885
			0.0153	3.54778		0.0153	4.28469
			0.0154	3.54594		0.0154	4.28213
			0.0155	3.54596		0.0155	4.28421
			0.0156	3.54231		0.0156	4.27604
			0.0157	3.54591		0.0157	4.27739
			0.0158	3.54618		0.0158	4.28776
			0.0159	3.5454		0.0159	4.27879
			0.016	3.55182		0.016	4.28747
			0.0161	3.55415		0.0161	4.27936
			0.0162	3.54403		0.0162	4.29038
			0.0163	3.54318		0.0163	4.28173
			0.0164	3.54695		0.0164	4.28096
			0.0165	3.54653		0.0165	4.27678
			0.0166	3.54851		0.0166	4.27952
			0.0167	3.54608		0.0167	4.27571
			0.0168	3.54569		0.0168	4.27845
			0.0169	3.54792		0.0169	4.27627
			0.017	3.54235		0.017	4.27614
			0.0171	3.54356		0.0171	4.27401
			0.0172	3.54943		0.0172	4.26965
			0.0173	3.54436		0.0173	4.28693
			0.0174	3.55176		0.0174	4.28668
			0.0175	3.54893		0.0175	4.27885
			0.0176	3.55032		0.0176	4.27756
			0.0177	3.55115		0.0177	4.27506
			0.0178	3.54479		0.0178	4.27978
			0.0179	3.54349		0.0179	4.28428
			0.018	3.54656		0.018	4.27597
			0.0181	3.53601		0.0181	4.28581
			0.0182	3.53628		0.0182	4.2851
			0.0183	3.53778		0.0183	4.28449
			0.0184	3.54088		0.0184	4.28052
			0.0185	3.53951		0.0185	4.28136
			0.0186	3.54286		0.0186	4.28112
			0.0187	3.53907		0.0187	4.29454
			0.0188	3.54652		0.0188	4.2938
			0.0189	3.54077		0.0189	4.29487
			0.019	3.5347		0.019	4.2812
			0.0191	3.53607		0.0191	4.26633
			0.0192	3.54434		0.0192	4.28492
			0.0193	3.54762		0.0193	4.29356
			0.0194	3.5519		0.0194	4.29269
			0.0195	3.54859		0.0195	4.28949
			0.0196	3.54308		0.0196	4.28834
			0.0197	3.54814		0.0197	4.28435
			0.0198	3.54276		0.0198	4.28577
			0.0199	3.54417		0.0199	4.29201
			0.02	3.55004		0.02	4.29036
			0.0201	3.55004		0.0201	4.27979
			0.0202	3.54839		0.0202	4.28772
			0.0203	3.5464		0.0203	4.29595
			0.0204	3.54921		0.0204	4.29463
			0.0205	3.54966		0.0205	4.30175
			0.0206	3.55196		0.0206	4.29426
			0.0207	3.55466		0.0207	4.28904
			0.0208	3.54977		0.0208	4.28054
			0.0209	3.55566		0.0209	4.28114
			0.021	3.55127		0.021	4.28995
			0.0211	3.54448		0.0211	4.29623
			0.0212	3.54286		0.0212	4.30205
			0.0213	3.54163		0.0213	4.29327
			0.0214	3.5537		0.0214	4.28759
			0.0215	3.55228		0.0215	4.28772
			0.0216	3.5509		0.0216	4.28648
			0.0217	3.5566		0.0217	4.28116
			0.0218	3.55069		0.0218	4.2902
			0.0219	3.54495		0.0219	4.28594
			0.022	3.55064		0.022	4.28622
			0.0221	3.54184		0.0221	4.29235
			0.0222	3.54726		0.0222	4.28774
			0.0223	3.54937		0.0223	4.2823
			0.0224	3.5479		0.0224	4.28344
			0.0225	3.54727		0.0225	4.28536
			0.0226	3.54587		0.0226	4.28475
			0.0227	3.54414		0.0227	4.2945
			0.0228	3.54066		0.0228	4.28701
			0.0229	3.54359		0.0229	4.28058
			0.023	3.54362		0.023	4.28162
			0.0231	3.54051		0.0231	4.28611
			0.0232	3.54361		0.0232	4.28495
			0.0233	3.54056		0.0233	4.27922
			0.0234	3.53628		0.0234	4.28859
			0.0235	3.5466		0.0235	4.28295
			0.0236	3.54596		0.0236	4.28334
			0.0237	3.54882		0.0237	4.28075
			0.0238	3.54617		0.0238	4.29101
			0.0239	3.54404		0.0239	4.2868
			0.024	3.54273		0.024	4.29431
			0.0241	3.54543		0.0241	4.28836
			0.0242	3.54598		0.0242	4.29145
			0.0243	3.55093		0.0243	4.29121
			0.0244	3.55405		0.0244	4.29147
			0.0245	3.55123		0.0245	4.28855
			0.0246	3.5455		0.0246	4.28781
			0.0247	3.54037		0.0247	4.2986
			0.0248	3.54436		0.0248	4.29671
			0.0249	3.54307		0.0249	4.29656
			0.025	3.54623		0.025	4.30098
			0.0251	3.55009		0.0251	4.29709
			0.0252	3.55924		0.0252	4.29939
			0.0253	3.55703		0.0253	4.29584
			0.0254	3.55223		0.0254	4.29858
			0.0255	3.55217		0.0255	4.30618
			0.0256	3.55324		0.0256	4.30243
			0.0257	3.55542		0.0257	4.29799
			0.0258	3.5539		0.0258	4.30766
			0.0259	3.55297		0.0259	4.30725
			0.026	3.55586		0.026	4.30435
			0.0261	3.5504		0.0261	4.29571
			0.0262	3.55343		0.0262	4.30432
			0.0263	3.55945		0.0263	4.30359
			0.0264	3.5608		0.0264	4.2984
			0.0265	3.55529		0.0265	4.29753
			0.0266	3.55523		0.0266	4.29728
			0.0267	3.54695		0.0267	4.29872
			0.0268	3.55278		0.0268	4.3023
			0.0269	3.55316		0.0269	4.30238
			0.027	3.53854		0.027	4.29992
			0.0271	3.54129		0.0271	4.30005
			0.0272	3.54829		0.0272	4.3073
			0.0273	3.54714		0.0273	4.30394
			0.0274	3.5489		0.0274	4.29215
			0.0275	3.55289		0.0275	4.2879
			0.0276	3.5439		0.0276	4.29325
			0.0277	3.54304		0.0277	4.28847
			0.0278	3.54074		0.0278	4.28915
			0.0279	3.54032		0.0279	4.28777
			0.028	3.55105		0.028	4.29304
			0.0281	3.54519		0.0281	4.29038
			0.0282	3.53876		0.0282	4.29174
			0.0283	3.53655		0.0283	4.29603
			0.0284	3.54334		0.0284	4.29403
			0.0285	3.54258		0.0285	4.29542
			0.0286	3.54191		0.0286	4.28754
			0.0287	3.54979		0.0287	4.29816
			0.0288	3.54938		0.0288	4.29371
			0.0289	3.5389		0.0289	4.29744
			0.029	3.55048		0.029	4.30507
			0.0291	3.5442		0.0291	4.29683
			0.0292	3.54035		0.0292	4.2874
			0.0293	3.54812		0.0293	4.29483
			0.0294	3.55121		0.0294	4.30246
			0.0295	3.55147		0.0295	4.28572
			0.0296	3.54924		0.0296	4.29642
			0.0297	3.54674		0.0297	4.30101
			0.0298	3.54887		0.0298	4.3041
			0.0299	3.54528		0.0299	4.30153
			0.03	3.54626		0.03	4.2938
			0.0301	3.5443		0.0301	4.30332
			0.0302	3.55305		0.0302	4.30631
			0.0303	3.54095		0.0303	4.30333
			0.0304	3.55062		0.0304	4.29955
			0.0305	3.55198		0.0305	4.30238
			0.0306	3.54967		0.0306	4.31029
			0.0307	3.54878		0.0307	4.30267
			0.0308	3.55208		0.0308	4.30003
			0.0309	3.55127		0.0309	4.30154
			0.031	3.55356		0.031	4.30631
			0.0311	3.55063		0.0311	4.29654
			0.0312	3.54507		0.0312	4.30343
			0.0313	3.55383		0.0313	4.29125
			0.0314	3.55012		0.0314	4.30216
			0.0315	3.54476		0.0315	4.29841
			0.0316	3.54696		0.0316	4.29004
			0.0317	3.54588		0.0317	4.28567
			0.0318	3.5467		0.0318	4.29812
			0.0319	3.55301		0.0319	4.29313
			0.032	3.55066		0.032	4.29392
			0.0321	3.54694		0.0321	4.3011
			0.0322	3.54397		0.0322	4.30269
			0.0323	3.54384		0.0323	4.29289
			0.0324	3.54445		0.0324	4.29929
			0.0325	3.54163		0.0325	4.29175
			0.0326	3.54187		0.0326	4.29632
			0.0327	3.53977		0.0327	4.30204
			0.0328	3.53548		0.0328	4.29611
			0.0329	3.54135		0.0329	4.28224
			0.033	3.54219		0.033	4.29164
			0.0331	3.53848		0.0331	4.29271
			0.0332	3.54242		0.0332	4.29727
			0.0333	3.5444		0.0333	4.2938
			0.0334	3.54748		0.0334	4.29572
			0.0335	3.54708		0.0335	4.29455
			0.0336	3.54632		0.0336	4.29606
			0.0337	3.54218		0.0337	4.30235
			0.0338	3.5439		0.0338	4.29465
			0.0339	3.54764		0.0339	4.29705
			0.034	3.55266		0.034	4.30971
			0.0341	3.55326		0.0341	4.30544
			0.0342	3.55015		0.0342	4.30367
			0.0343	3.55276		0.0343	4.30461
			0.0344	3.55361		0.0344	4.30026
			0.0345	3.54985		0.0345	4.30509
			0.0346	3.54497		0.0346	4.30813
			0.0347	3.54918		0.0347	4.30703
			0.0348	3.55616		0.0348	4.30431
			0.0349	3.55067		0.0349	4.30396
			0.035	3.54467		0.035	4.30497
			0.0351	3.55447		0.0351	4.3009
			0.0352	3.54884		0.0352	4.30219
			0.0353	3.55254		0.0353	4.30595
			0.0354	3.55353		0.0354	4.31362
			0.0355	3.55014		0.0355	4.30406
			0.0356	3.54887		0.0356	4.30362
			0.0357	3.55171		0.0357	4.29644
			0.0358	3.55377		0.0358	4.30071
			0.0359	3.55915		0.0359	4.29721
			0.036	3.55744		0.036	4.30189
			0.0361	3.55395		0.0361	4.30537
			0.0362	3.55828		0.0362	4.31226
			0.0363	3.55742		0.0363	4.30671
			0.0364	3.55258		0.0364	4.29314
			0.0365	3.54119		0.0365	4.29416
			0.0366	3.54236		0.0366	4.30605
			0.0367	3.55083		0.0367	4.30215
			0.0368	3.55088		0.0368	4.29661
			0.0369	3.54916		0.0369	4.29905
			0.037	3.54365		0.037	4.2947
			0.0371	3.54407		0.0371	4.29417
			0.0372	3.54101		0.0372	4.3015
			0.0373	3.54585		0.0373	4.29594
			0.0374	3.54152		0.0374	4.29468
			0.0375	3.53748		0.0375	4.29245
			0.0376	3.54415		0.0376	4.29702
			0.0377	3.55317		0.0377	4.30003
			0.0378	3.54958		0.0378	4.29557
			0.0379	3.54073		0.0379	4.29225
			0.038	3.54555		0.038	4.29591
			0.0381	3.54812		0.0381	4.28876
			0.0382	3.54703		0.0382	4.29325
			0.0383	3.54357		0.0383	4.28895
			0.0384	3.54401		0.0384	4.28927
			0.0385	3.54216		0.0385	4.29486
			0.0386	3.5447		0.0386	4.29807
			0.0387	3.54461		0.0387	4.29868
			0.0388	3.54718		0.0388	4.30174
			0.0389	3.55434		0.0389	4.30563
			0.039	3.55014		0.039	4.30436
			0.0391	3.53604		0.0391	4.31111
			0.0392	3.53476		0.0392	4.30287
			0.0393	3.54346		0.0393	4.29442
			0.0394	3.54557		0.0394	4.2996
			0.0395	3.55168		0.0395	4.3074
			0.0396	3.55021		0.0396	4.3059
			0.0397	3.55472		0.0397	4.30026
			0.0398	3.55819		0.0398	4.30099
			0.0399	3.55193		0.0399	4.30796
			0.04	3.54908		0.04	4.29791
			0.0401	3.55709		0.0401	4.30591
			0.0402	3.55721		0.0402	4.31084
			0.0403	3.54806		0.0403	4.30423
			0.0404	3.54498		0.0404	4.29716
			0.0405	3.55057		0.0405	4.30611
			0.0406	3.55122		0.0406	4.31178
			0.0407	3.54616		0.0407	4.30824
			0.0408	3.55704		0.0408	4.30691
			0.0409	3.5479		0.0409	4.30504
			0.041	3.54424		0.041	4.30113
			0.0411	3.55175		0.0411	4.30457
			0.0412	3.5548		0.0412	4.31059
			0.0413	3.54571		0.0413	4.30113
			0.0414	3.54809		0.0414	4.29836
			0.0415	3.54959		0.0415	4.29892
			0.0416	3.5499		0.0416	4.30171
			0.0417	3.54615		0.0417	4.30238
			0.0418	3.54995		0.0418	4.30526
			0.0419	3.55335		0.0419	4.31259
			0.042	3.55131		0.042	4.31012
			0.0421	3.54754		0.0421	4.30497
			0.0422	3.54942		0.0422	4.30924
			0.0423	3.55185		0.0423	4.30748
			0.0424	3.55328		0.0424	4.30013
			0.0425	3.55487		0.0425	4.3088
			0.0426	3.55776		0.0426	4.30758
			0.0427	3.55627		0.0427	4.30908
			0.0428	3.54686		0.0428	4.30632
			0.0429	3.54992		0.0429	4.29549
			0.043	3.54662		0.043	4.29957
			0.0431	3.5425		0.0431	4.29756
			0.0432	3.5513		0.0432	4.30393
			0.0433	3.55165		0.0433	4.30492
			0.0434	3.5543		0.0434	4.30999
			0.0435	3.55728		0.0435	4.3064
			0.0436	3.54706		0.0436	4.30612
			0.0437	3.54816		0.0437	4.305
			0.0438	3.55298		0.0438	4.3012
			0.0439	3.54798		0.0439	4.3101
			0.044	3.55841		0.044	4.31477
			0.0441	3.55705		0.0441	4.30551
			0.0442	3.54611		0.0442	4.30529
			0.0443	3.54543		0.0443	4.30568
			0.0444	3.5531		0.0444	4.299
			0.0445	3.54315		0.0445	4.30706
			0.0446	3.5494		0.0446	4.30754
			0.0447	3.55248		0.0447	4.30273
			0.0448	3.55131		0.0448	4.31067
			0.0449	3.55085		0.0449	4.31078
			0.045	3.55901		0.045	4.29747
			0.0451	3.55295		0.0451	4.30076
			0.0452	3.55119		0.0452	4.312
			0.0453	3.54652		0.0453	4.31821
			0.0454	3.54236		0.0454	4.30975
			0.0455	3.55459		0.0455	4.30288
			0.0456	3.55956		0.0456	4.30259
			0.0457	3.55573		0.0457	4.29919
			0.0458	3.55258		0.0458	4.30405
			0.0459	3.55554		0.0459	4.30424
			0.046	3.55539		0.046	4.30296
			0.0461	3.55782		0.0461	4.31366
			0.0462	3.54743		0.0462	4.31954
			0.0463	3.55013		0.0463	4.30484
			0.0464	3.5536		0.0464	4.3111
			0.0465	3.55757		0.0465	4.30782
			0.0466	3.54659		0.0466	4.30346
			0.0467	3.5401		0.0467	4.29889
			0.0468	3.54538		0.0468	4.30418
			0.0469	3.55034		0.0469	4.30237
			0.047	3.54735		0.047	4.30856
			0.0471	3.54438		0.0471	4.30349
			0.0472	3.54565		0.0472	4.3046
			0.0473	3.54569		0.0473	4.31029
			0.0474	3.54267		0.0474	4.30097
			0.0475	3.54929		0.0475	4.29076
			0.0476	3.54679		0.0476	4.29585
			0.0477	3.54873		0.0477	4.30912
			0.0478	3.55039		0.0478	4.30763
			0.0479	3.54851		0.0479	4.31362
			0.048	3.54634		0.048	4.31388
			0.0481	3.53835		0.0481	4.30625
			0.0482	3.53994		0.0482	4.3021
			0.0483	3.54883		0.0483	4.30014
			0.0484	3.55497		0.0484	4.29419
			0.0485	3.55354		0.0485	4.30239
			0.0486	3.54391		0.0486	4.31306
			0.0487	3.54145		0.0487	4.31284
			0.0488	3.54887		0.0488	4.30326
			0.0489	3.55394		0.0489	4.30648
			0.049	3.54637		0.049	4.30875
			0.0491	3.54506		0.0491	4.30938
			0.0492	3.54529		0.0492	4.31243
			0.0493	3.54777		0.0493	4.305
			0.0494	3.5468		0.0494	4.3106
			0.0495	3.55063		0.0495	4.30754
			0.0496	3.5453		0.0496	4.31003
			0.0497	3.54786		0.0497	4.30855
			0.0498	3.54854		0.0498	4.31191
			0.0499	3.54891		0.0499	4.31107
			0.05	3.54803		0.05	4.31702
			0.0501	3.55355		0.0501	4.31722
			0.0502	3.55026		0.0502	4.317
			0.0503	3.55267		0.0503	4.31355
			0.0504	3.5477		0.0504	4.31929
			0.0505	3.54305		0.0505	4.31636
			0.0506	3.54611		0.0506	4.32051
			0.0507	3.54601		0.0507	4.31518
			0.0508	3.54523		0.0508	4.3111
			0.0509	3.54397		0.0509	4.3095
			0.051	3.54665		0.051	4.31214
			0.0511	3.5451		0.0511	4.30468
			0.0512	3.55188		0.0512	4.30187
			0.0513	3.55238		0.0513	4.30934
			0.0514	3.552		0.0514	4.31669
			0.0515	3.55811		0.0515	4.31335
			0.0516	3.55524		0.0516	4.30796
			0.0517	3.5509		0.0517	4.30471
			0.0518	3.55023		0.0518	4.30858
			0.0519	3.54826		0.0519	4.30525
			0.052	3.54947		0.052	4.30483
			0.0521	3.54434		0.0521	4.30952
			0.0522	3.55016		0.0522	4.30559
			0.0523	3.5437		0.0523	4.30264
			0.0524	3.54866		0.0524	4.30256
			0.0525	3.55468		0.0525	4.30477
			0.0526	3.55094		0.0526	4.30943
			0.0527	3.54394		0.0527	4.30458
			0.0528	3.54515		0.0528	4.31037
			0.0529	3.5432		0.0529	4.31107
			0.053	3.54356		0.053	4.30895
			0.0531	3.5478		0.0531	4.30279
			0.0532	3.55181		0.0532	4.30863
			0.0533	3.54267		0.0533	4.30806
			0.0534	3.54024		0.0534	4.30701
			0.0535	3.54839		0.0535	4.29604
			0.0536	3.54869		0.0536	4.30568
			0.0537	3.5428		0.0537	4.30167
			0.0538	3.53997		0.0538	4.30669
			0.0539	3.54794		0.0539	4.30341
			0.054	3.54649		0.054	4.30685
			0.0541	3.54335		0.0541	4.30229
			0.0542	3.55224		0.0542	4.29932
			0.0543	3.54479		0.0543	4.30801
			0.0544	3.5432		0.0544	4.30561
			0.0545	3.54671		0.0545	4.31047
			0.0546	3.54863		0.0546	4.30559
			0.0547	3.5487		0.0547	4.30178
			0.0548	3.5501		0.0548	4.30239
			0.0549	3.54901		0.0549	4.29798
			0.055	3.54646		0.055	4.30303
			0.0551	3.54753		0.0551	4.31588
			0.0552	3.54893		0.0552	4.30472
			0.0553	3.54583		0.0553	4.31337
			0.0554	3.54444		0.0554	4.31777
			0.0555	3.54831		0.0555	4.3146
			0.0556	3.54913		0.0556	4.31584
			0.0557	3.54779		0.0557	4.3178
			0.0558	3.54842		0.0558	4.31111
			0.0559	3.54986		0.0559	4.32276
			0.056	3.55027		0.056	4.31489
			0.0561	3.55664		0.0561	4.30817
			0.0562	3.5506		0.0562	4.31158
			0.0563	3.54481		0.0563	4.31282
			0.0564	3.54275		0.0564	4.31567
			0.0565	3.54294		0.0565	4.31013
			0.0566	3.54534		0.0566	4.31511
			0.0567	3.54679		0.0567	4.30783
			0.0568	3.54659		0.0568	4.30197
			0.0569	3.55335		0.0569	4.30613
			0.057	3.55318		0.057	4.29889
			0.0571	3.548		0.0571	4.31649
			0.0572	3.54438		0.0572	4.31285
			0.0573	3.55192		0.0573	4.30457
			0.0574	3.54796		0.0574	4.29439
			0.0575	3.55014		0.0575	4.29955
			0.0576	3.54704		0.0576	4.30881
			0.0577	3.54171		0.0577	4.31144
			0.0578	3.54872		0.0578	4.32173
			0.0579	3.54298		0.0579	4.31257
			0.058	3.55095		0.058	4.30363
			0.0581	3.54591		0.0581	4.30862
			0.0582	3.54995		0.0582	4.30827
			0.0583	3.5544		0.0583	4.31432
			0.0584	3.54887		0.0584	4.31196
			0.0585	3.55263		0.0585	4.30576
			0.0586	3.55417		0.0586	4.30496
			0.0587	3.54932		0.0587	4.30699
			0.0588	3.54658		0.0588	4.30679
			0.0589	3.55252		0.0589	4.30554
			0.059	3.55319		0.059	4.31392
			0.0591	3.55252		0.0591	4.31359
			0.0592	3.55359		0.0592	4.3047
			0.0593	3.5507		0.0593	4.30742
			0.0594	3.5553		0.0594	4.30571
			0.0595	3.55106		0.0595	4.30558
			0.0596	3.5611		0.0596	4.31454
			0.0597	3.56145		0.0597	4.30882
			0.0598	3.55646		0.0598	4.31836
			0.0599	3.54862		0.0599	4.31431
			0.06	3.55287		0.06	4.30821
			0.0601	3.5483		0.0601	4.30577
			0.0602	3.5508		0.0602	4.3073
			0.0603	3.54727		0.0603	4.29861
			0.0604	3.54857		0.0604	4.30217
			0.0605	3.5541		0.0605	4.31055
			0.0606	3.55258		0.0606	4.31758
			0.0607	3.55392		0.0607	4.31113
			0.0608	3.54794		0.0608	4.30271
			0.0609	3.55374		0.0609	4.30341
			0.061	3.55296		0.061	4.31243
			0.0611	3.5531		0.0611	4.30612
			0.0612	3.5483		0.0612	4.30821
			0.0613	3.54954		0.0613	4.30861
			0.0614	3.55411		0.0614	4.30923
			0.0615	3.55278		0.0615	4.30737
			0.0616	3.55729		0.0616	4.29149
			0.0617	3.54971		0.0617	4.30342
			0.0618	3.54775		0.0618	4.31583
			0.0619	3.55417		0.0619	4.31507
			0.062	3.55321		0.062	4.2992
			0.0621	3.55587		0.0621	4.30701
			0.0622	3.54433		0.0622	4.31018
			0.0623	3.55005		0.0623	4.31107
			0.0624	3.54595		0.0624	4.30301
			0.0625	3.54779		0.0625	4.29923
			0.0626	3.55003		0.0626	4.30542
			0.0627	3.54468		0.0627	4.30588
			0.0628	3.54913		0.0628	4.30604
			0.0629	3.55069		0.0629	4.30743
			0.063	3.54837		0.063	4.30329
			0.0631	3.54954		0.0631	4.3114
			0.0632	3.55454		0.0632	4.3031
			0.0633	3.54989		0.0633	4.30544
			0.0634	3.54659		0.0634	4.30637
			0.0635	3.54714		0.0635	4.30951
			0.0636	3.55374		0.0636	4.30631
			0.0637	3.54843		0.0637	4.30938
			0.0638	3.54887		0.0638	4.31041
			0.0639	3.54067		0.0639	4.30955
			0.064	3.54815		0.064	4.31226
			0.0641	3.5437		0.0641	4.30624
			0.0642	3.5478		0.0642	4.30799
			0.0643	3.54903		0.0643	4.30106
			0.0644	3.54306		0.0644	4.31003
			0.0645	3.54461		0.0645	4.31351
			0.0646	3.55045		0.0646	4.31681
			0.0647	3.54733		0.0647	4.3096
			0.0648	3.55093		0.0648	4.30698
			0.0649	3.54376		0.0649	4.31038
			0.065	3.54525		0.065	4.31066
			0.0651	3.54746		0.0651	4.31036
			0.0652	3.5512		0.0652	4.30817
			0.0653	3.56259		0.0653	4.30451
			0.0654	3.5547		0.0654	4.30588
			0.0655	3.5479		0.0655	4.30911
			0.0656	3.55458		0.0656	4.30866
			0.0657	3.55354		0.0657	4.31091
			0.0658	3.55343		0.0658	4.31408
			0.0659	3.55229		0.0659	4.31474
			0.066	3.55552		0.066	4.31487
			0.0661	3.55548		0.0661	4.31451
			0.0662	3.54876		0.0662	4.30915
			0.0663	3.55325		0.0663	4.31535
			0.0664	3.55082		0.0664	4.31068
			0.0665	3.54828		0.0665	4.31493
			0.0666	3.54796		0.0666	4.31306
			0.0667	3.55556		0.0667	4.30521
			0.0668	3.55129		0.0668	4.30527
			0.0669	3.55217		0.0669	4.30321
			0.067	3.55093		0.067	4.30434
			0.0671	3.55327		0.0671	4.30851
			0.0672	3.5501		0.0672	4.31073
			0.0673	3.55176		0.0673	4.30562
			0.0674	3.55133		0.0674	4.3044
			0.0675	3.54622		0.0675	4.31131
			0.0676	3.54383		0.0676	4.31205
			0.0677	3.55401		0.0677	4.31551
			0.0678	3.5556		0.0678	4.31649
			0.0679	3.55403		0.0679	4.31158
			0.068	3.55183		0.068	4.30478
			0.0681	3.5537		0.0681	4.30447
			0.0682	3.54638		0.0682	4.30867
			0.0683	3.54476		0.0683	4.3069
			0.0684	3.55257		0.0684	4.30607
			0.0685	3.55285		0.0685	4.30656
			0.0686	3.54691		0.0686	4.3109
			0.0687	3.55296		0.0687	4.31435
			0.0688	3.54389		0.0688	4.31118
			0.0689	3.54314		0.0689	4.31095
			0.069	3.54892		0.069	4.30505
			0.0691	3.55838		0.0691	4.3063
			0.0692	3.55239		0.0692	4.31431
			0.0693	3.54887		0.0693	4.31539
			0.0694	3.55134		0.0694	4.31738
			0.0695	3.54762		0.0695	4.30495
			0.0696	3.54783		0.0696	4.31305
			0.0697	3.54926		0.0697	4.3223
			0.0698	3.54061		0.0698	4.31396
			0.0699	3.55146		0.0699	4.30798
			0.07	3.55935		0.07	4.31038
			0.0701	3.55395		0.0701	4.3116
			0.0702	3.55155		0.0702	4.30865
			0.0703	3.5437		0.0703	4.30755
			0.0704	3.5466		0.0704	4.30787
			0.0705	3.5431		0.0705	4.32055
			0.0706	3.54019		0.0706	4.32368
			0.0707	3.54084		0.0707	4.31319
			0.0708	3.54404		0.0708	4.31142
			0.0709	3.54744		0.0709	4.30645
			0.071	3.54416		0.071	4.30535
			0.0711	3.54043		0.0711	4.30518
			0.0712	3.54174		0.0712	4.31335
			0.0713	3.55403		0.0713	4.31118
			0.0714	3.55106		0.0714	4.30513
			0.0715	3.54742		0.0715	4.30632
			0.0716	3.55133		0.0716	4.31438
			0.0717	3.54765		0.0717	4.31222
			0.0718	3.5464		0.0718	4.30843
			0.0719	3.54835		0.0719	4.30799
			0.072	3.55852		0.072	4.31435
			0.0721	3.552		0.0721	4.31136
			0.0722	3.54587		0.0722	4.31714
			0.0723	3.54013		0.0723	4.30879
			0.0724	3.54594		0.0724	4.30183
			0.0725	3.54562		0.0725	4.31012
			0.0726	3.54354		0.0726	4.30751
			0.0727	3.54119		0.0727	4.30903
			0.0728	3.54407		0.0728	4.31243
			0.0729	3.5434		0.0729	4.311
			0.073	3.54765		0.073	4.31129
			0.0731	3.53863		0.0731	4.30845
			0.0732	3.5412		0.0732	4.30878
			0.0733	3.54302		0.0733	4.31895
			0.0734	3.55344		0.0734	4.30636
			0.0735	3.54964		0.0735	4.31408
			0.0736	3.54509		0.0736	4.31074
			0.0737	3.54602		0.0737	4.30528
			0.0738	3.54577		0.0738	4.29457
			0.0739	3.54255		0.0739	4.30557
			0.074	3.54158		0.074	4.30903
			0.0741	3.54666		0.0741	4.30532
			0.0742	3.54622		0.0742	4.30387
			0.0743	3.55368		0.0743	4.30491
			0.0744	3.54608		0.0744	4.29906
			0.0745	3.53679		0.0745	4.31476
			0.0746	3.54643		0.0746	4.31834
			0.0747	3.5552		0.0747	4.30921
			0.0748	3.55563		0.0748	4.30641
			0.0749	3.54885		0.0749	4.31659
			0.075	3.54855		0.075	4.32389
			0.0751	3.54262		0.0751	4.31602
			0.0752	3.54792		0.0752	4.30892
			0.0753	3.55613		0.0753	4.31274
			0.0754	3.54778		0.0754	4.3077
			0.0755	3.55072		0.0755	4.30601
			0.0756	3.55029		0.0756	4.31384
			0.0757	3.55049		0.0757	4.3085
			0.0758	3.54512		0.0758	4.3073
			0.0759	3.54257		0.0759	4.30647
			0.076	3.55112		0.076	4.31089
			0.0761	3.55023		0.0761	4.31858
			0.0762	3.54952		0.0762	4.30781
			0.0763	3.54579		0.0763	4.30358
			0.0764	3.54998		0.0764	4.30267
			0.0765	3.55097		0.0765	4.30943
			0.0766	3.55282		0.0766	4.31
			0.0767	3.55232		0.0767	4.30678
			0.0768	3.54354		0.0768	4.3031
			0.0769	3.55295		0.0769	4.30145
			0.077	3.55392		0.077	4.30479
			0.0771	3.55367		0.0771	4.30789
			0.0772	3.5477		0.0772	4.2999
			0.0773	3.55025		0.0773	4.30579
			0.0774	3.54561		0.0774	4.30253
			0.0775	3.54714		0.0775	4.30426
			0.0776	3.54332		0.0776	4.31647
			0.0777	3.54361		0.0777	4.30787
			0.0778	3.54632		0.0778	4.30593
			0.0779	3.54619		0.0779	4.31237
			0.078	3.54654		0.078	4.30596
			0.0781	3.54824		0.0781	4.30069
			0.0782	3.54951		0.0782	4.2974
			0.0783	3.55018		0.0783	4.2953
			0.0784	3.54311		0.0784	4.29679
			0.0785	3.54672		0.0785	4.29947
			0.0786	3.54789		0.0786	4.29782
			0.0787	3.545		0.0787	4.3132
			0.0788	3.55059		0.0788	4.31871
			0.0789	3.54846		0.0789	4.31335
			0.079	3.55332		0.079	4.31316
			0.0791	3.54725		0.0791	4.3106
			0.0792	3.54416		0.0792	4.30415
			0.0793	3.5443		0.0793	4.3036
			0.0794	3.54727		0.0794	4.30977
			0.0795	3.54426		0.0795	4.30818
			0.0796	3.54942		0.0796	4.29602
			0.0797	3.54361		0.0797	4.31106
			0.0798	3.54208		0.0798	4.31303
			0.0799	3.54502		0.0799	4.30942
			0.08	3.54685		0.08	4.30615
			0.0801	3.55531		0.0801	4.3082
			0.0802	3.54642		0.0802	4.31073
			0.0803	3.54421		0.0803	4.30742
			0.0804	3.54729		0.0804	4.30857
			0.0805	3.54547		0.0805	4.3082
			0.0806	3.54673		0.0806	4.30407
			0.0807	3.54348		0.0807	4.30648
			0.0808	3.54368		0.0808	4.3069
			0.0809	3.54536		0.0809	4.30224
			0.081	3.54805		0.081	4.30707
			0.0811	3.54507		0.0811	4.30734
			0.0812	3.54146		0.0812	4.30127
			0.0813	3.5488		0.0813	4.29834
			0.0814	3.55004		0.0814	4.30426
			0.0815	3.55555		0.0815	4.31025
			0.0816	3.55139		0.0816	4.3087
			0.0817	3.54599		0.0817	4.30524
			0.0818	3.54446		0.0818	4.30676
			0.0819	3.55143		0.0819	4.30175
			0.082	3.55226		0.082	4.30114
			0.0821	3.5414		0.0821	4.30673
			0.0822	3.54949		0.0822	4.29389
			0.0823	3.54995		0.0823	4.3043
			0.0824	3.55382		0.0824	4.30847
			0.0825	3.54999		0.0825	4.30283
			0.0826	3.55075		0.0826	4.30472
			0.0827	3.55461		0.0827	4.30323
			0.0828	3.54927		0.0828	4.30577
			0.0829	3.5468		0.0829	4.30068
			0.083	3.54211		0.083	4.29915
			0.0831	3.55061		0.0831	4.29979
			0.0832	3.54809		0.0832	4.2958
			0.0833	3.55112		0.0833	4.30967
			0.0834	3.5425		0.0834	4.31684
			0.0835	3.54678		0.0835	4.31454
			0.0836	3.55053		0.0836	4.31217
			0.0837	3.55169		0.0837	4.31232
			0.0838	3.55789		0.0838	4.31919
			0.0839	3.55346		0.0839	4.31006
			0.084	3.55253		0.084	4.31687
			0.0841	3.55347		0.0841	4.31347
			0.0842	3.55161		0.0842	4.31821
			0.0843	3.55709		0.0843	4.30567
			0.0844	3.55308		0.0844	4.30817
			0.0845	3.55545		0.0845	4.30984
			0.0846	3.54713		0.0846	4.31255
			0.0847	3.54772		0.0847	4.30363
			0.0848	3.54722		0.0848	4.31059
			0.0849	3.55326		0.0849	4.31273
			0.085	3.55109		0.085	4.31227
			0.0851	3.5462		0.0851	4.31372
			0.0852	3.54747		0.0852	4.30881
			0.0853	3.55057		0.0853	4.3101
			0.0854	3.5563		0.0854	4.30522
			0.0855	3.55081		0.0855	4.30512
			0.0856	3.54664		0.0856	4.30964
			0.0857	3.55524		0.0857	4.31525
			0.0858	3.55455		0.0858	4.31346
			0.0859	3.55319		0.0859	4.31259
			0.086	3.54898		0.086	4.30902
			0.0861	3.55558		0.0861	4.30233
			0.0862	3.55044		0.0862	4.30018
			0.0863	3.54519		0.0863	4.30986
			0.0864	3.54517		0.0864	4.31058
			0.0865	3.54538		0.0865	4.3036
			0.0866	3.5481		0.0866	4.29969
			0.0867	3.54362		0.0867	4.30593
			0.0868	3.55088		0.0868	4.30758
			0.0869	3.5463		0.0869	4.30223
			0.087	3.55204		0.087	4.30485
			0.0871	3.55385		0.0871	4.30155
			0.0872	3.55203		0.0872	4.30175
			0.0873	3.55374		0.0873	4.31257
			0.0874	3.55058		0.0874	4.31044
			0.0875	3.55584		0.0875	4.31742
			0.0876	3.5483		0.0876	4.30826
			0.0877	3.54842		0.0877	4.30226
			0.0878	3.55311		0.0878	4.29683
			0.0879	3.55279		0.0879	4.30183
			0.088	3.54413		0.088	4.31461
			0.0881	3.54502		0.0881	4.31598
			0.0882	3.55078		0.0882	4.31113
			0.0883	3.55076		0.0883	4.30751
			0.0884	3.55179		0.0884	4.30992
			0.0885	3.54673		0.0885	4.3096
			0.0886	3.55139		0.0886	4.30554
			0.0887	3.54878		0.0887	4.30276
			0.0888	3.54532		0.0888	4.31321
			0.0889	3.549		0.0889	4.31821
			0.089	3.54623		0.089	4.31252
			0.0891	3.54507		0.0891	4.31071
			0.0892	3.54836		0.0892	4.30994
			0.0893	3.54378		0.0893	4.30441
			0.0894	3.54862		0.0894	4.30618
			0.0895	3.54707		0.0895	4.30942
			0.0896	3.54349		0.0896	4.31181
			0.0897	3.54678		0.0897	4.30919
			0.0898	3.54227		0.0898	4.31463
			0.0899	3.54353		0.0899	4.31892
			0.09	3.54887		0.09	4.30639
			0.0901	3.55607		0.0901	4.30678
			0.0902	3.55122		0.0902	4.30572
			0.0903	3.55707		0.0903	4.3006
			0.0904	3.54681		0.0904	4.31425
			0.0905	3.5477		0.0905	4.30676
			0.0906	3.54608		0.0906	4.3074
			0.0907	3.54728		0.0907	4.3039
			0.0908	3.54789		0.0908	4.31438
			0.0909	3.54879		0.0909	4.30736
			0.091	3.54974		0.091	4.30856
			0.0911	3.55348		0.0911	4.31869
			0.0912	3.55152		0.0912	4.30879
			0.0913	3.54484		0.0913	4.30393
			0.0914	3.54899		0.0914	4.30804
			0.0915	3.56114		0.0915	4.31218
			0.0916	3.55328		0.0916	4.31588
			0.0917	3.5552		0.0917	4.31214
			0.0918	3.5539		0.0918	4.30207
			0.0919	3.5591		0.0919	4.31129
			0.092	3.54952		0.092	4.30313
			0.0921	3.55408		0.0921	4.29305
			0.0922	3.55252		0.0922	4.29377
			0.0923	3.54741		0.0923	4.29879
			0.0924	3.55005		0.0924	4.30175
			0.0925	3.55178		0.0925	4.31234
			0.0926	3.55385		0.0926	4.31801
			0.0927	3.54884		0.0927	4.31175
			0.0928	3.54635		0.0928	4.30749
			0.0929	3.54825		0.0929	4.30608
			0.093	3.55265		0.093	4.302
			0.0931	3.54733		0.0931	4.30579
			0.0932	3.54651		0.0932	4.31062
			0.0933	3.54673		0.0933	4.32034
			0.0934	3.54966		0.0934	4.31086
			0.0935	3.54582		0.0935	4.30669
			0.0936	3.54843		0.0936	4.30407
			0.0937	3.54873		0.0937	4.30217
			0.0938	3.54167		0.0938	4.31073
			0.0939	3.53814		0.0939	4.32119
			0.094	3.54007		0.094	4.30843
			0.0941	3.55009		0.0941	4.30733
			0.0942	3.55161		0.0942	4.31031
			0.0943	3.54505		0.0943	4.32119
			0.0944	3.55023		0.0944	4.30846
			0.0945	3.55055		0.0945	4.30387
			0.0946	3.5465		0.0946	4.31474
			0.0947	3.54478		0.0947	4.3122
			0.0948	3.54437		0.0948	4.30877
			0.0949	3.54583		0.0949	4.31408
			0.095	3.54333		0.095	4.3059
			0.0951	3.54722		0.0951	4.30427
			0.0952	3.54478		0.0952	4.29807
			0.0953	3.54925		0.0953	4.30297
			0.0954	3.55825		0.0954	4.30447
			0.0955	3.54921		0.0955	4.31371
			0.0956	3.54568		0.0956	4.31285
			0.0957	3.54622		0.0957	4.30537
			0.0958	3.54343		0.0958	4.29814
			0.0959	3.55537		0.0959	4.3057
			0.096	3.5509		0.096	4.31321
			0.0961	3.54813		0.0961	4.30488
			0.0962	3.54958		0.0962	4.30004
			0.0963	3.55054		0.0963	4.31097
			0.0964	3.54808		0.0964	4.30877
			0.0965	3.5481		0.0965	4.30983
			0.0966	3.54394		0.0966	4.30445
			0.0967	3.54974		0.0967	4.30153
			0.0968	3.54873		0.0968	4.30536
			0.0969	3.5549		0.0969	4.30315
			0.097	3.54501		0.097	4.31376
			0.0971	3.54283		0.0971	4.31433
			0.0972	3.54152		0.0972	4.31623
			0.0973	3.54435		0.0973	4.307
			0.0974	3.55064		0.0974	4.31101
			0.0975	3.5468		0.0975	4.31471
			0.0976	3.5485		0.0976	4.30821
			0.0977	3.54869		0.0977	4.30868
			0.0978	3.5496		0.0978	4.30472
			0.0979	3.54674		0.0979	4.30684
			0.098	3.5489		0.098	4.31163
			0.0981	3.54703		0.0981	4.30486
			0.0982	3.54455		0.0982	4.31075
			0.0983	3.54821		0.0983	4.30789
			0.0984	3.55097		0.0984	4.31225
			0.0985	3.55158		0.0985	4.30918
			0.0986	3.55359		0.0986	4.30511
			0.0987	3.55329		0.0987	4.31873
			0.0988	3.54981		0.0988	4.31247
			0.0989	3.54577		0.0989	4.30599
			0.099	3.54706		0.099	4.306
			0.0991	3.55042		0.0991	4.31514
			0.0992	3.5454		0.0992	4.31848
			0.0993	3.55129		0.0993	4.31479
			0.0994	3.54305		0.0994	4.31394
			0.0995	3.54144		0.0995	4.31437
			0.0996	3.54308		0.0996	4.32053
			0.0997	3.54518		0.0997	4.31584
			0.0998	3.55151		0.0998	4.31926
			0.0999	3.55128		0.0999	4.31962
			0.1	3.54203		0.1	4.32205

## Sheet: Fig. S2 (a)
ITC data
Fig. S2 (a)
		Protein complex	Kd (µM)
		NCBD_D/P_ML + CID_1R_ML	2.93		Data from Karlsson et al. (2020) J Biol Chem. 295, 17698-17712
		NCBD_D/P_ML + CID_1R_ML	3		Data from Hultqvist et al. (2017) eLife 6, e16059
		NCBD_D/P_AltAll + CID_1R_ML	9.71
		NCBD_D/P_AltAll + CID_1R_ML	9.35
		NCBD_D/P_AltAll + CID_1R_AltAll	7.41
		NCBD_D/P_AltAll + CID_1R_AltAll	8.47
		NCBD_D/P_ML + CID_1R_AltAll	2.16
		NCBD_D/P_ML + CID_1R_AltAll	2.76

## Sheet: Fig. S2 (c)
Urea denaturation		NCBD_D/P_AltAll			NCBD_D/P_ML
Fig. S2 (c)
		[Urea] (M)	[F]MRE		[Urea] (M)	[F]MRE
		0	-14209.3		0	-14153
		0.3	-11716.1		0.3	-12630
		0.6	-9026.94		0.6	-10617
		0.9	-7144.19		0.9	-8920.3
		1.2	-5824.07		1.2	-7322.5
		1.5	-4492.18		1.5	-6291.9
		1.8	-3808.77		1.8	-4632.9
		2.1	-2603.65		2.1	-3780.3
		2.4	-2127.75		2.4	-3027.6
		2.7	-1850.09		2.7	-2332.6
		3	-1722.63		3	-2142.6
		3.3	-967.257		3.3	-1461.4
		3.6	-570.985		3.6	-1296.8
		3.9	-733.371		3.9	-1330.5
		4.2	-637.809		4.2	-1117
		4.5	-684.822		4.5	-906.49
		4.8	-625.644		4.8	-747.59
		5.1	-164.707		5.1	-678.05
		5.4	48.2841		5.4	-397.35
		5.7	-661.685		5.7	-425.02
		6	210.421		6	-158.8
		6.3	38.8731		6.3	-288.24
		6.6	217.306		6.6	-196.51

## Sheet: Fig. S2 (d)
Temperature denaturation		NCBD_D/P_ML			NCBD_D/P_AltAll
Fig. S2 (d)		pH 3.0			pH 3.0
		Temp (K)	[F]MRE		Temp (K)	[F]MRE
		276.96	-15115.1		277	-13248.6
		278.03	-14876.7		278.07	-13488.5
		279.03	-15458.5		279.03	-13704.3
		280.04	-15774.6		280.04	-13653.1
		281.03	-15489.9		281.03	-13553.9
		282.05	-15670.3		282.03	-14392.9
		283.06	-15520.2		283.04	-15052.6
		284.05	-15093.2		284.02	-14898.3
		285.05	-15129.4		285.02	-14714.4
		286.02	-15069.9		286.04	-14188.4
		287.04	-15325.5		287.03	-13446.6
		288.05	-15425		288.04	-14496.3
		289.05	-15277.2		289.02	-14335.9
		290.03	-14710.7		290.05	-13788.8
		291.04	-14678.5		291.04	-15166.9
		292.03	-15040.3		292.04	-13396.2
		293.05	-15065.9		293.05	-13917.8
		294.05	-14792.1		294.04	-13787.3
		295.02	-14955.5		295.04	-13544.5
		296.06	-14763.4		296.05	-14167
		297.04	-14525.1		297.03	-14350.2
		298.03	-14467.6		298.03	-15014.3
		299.03	-14560.6		299.04	-14200.9
		300.03	-14593.4		300.04	-14404.5
		301.04	-14313.1		301.06	-13675.2
		302.03	-14007.3		302.04	-14258.6
		303.05	-14185.7		303.04	-13511.8
		304.02	-14071.5		304.01	-15162.3
		305.03	-14127.7		305.03	-13691.5
		306.03	-13954.8		306.02	-13621.5
		307.03	-14067.6		307.03	-13761.2
		308.03	-13803.9		308.05	-13317.4
		309.04	-13371.1		309.03	-13530.2
		310.05	-13701.8		310.04	-12975.1
		311.04	-13586.6		311.05	-12945.1
		312.03	-13641.1		312.05	-13031.5
		313.03	-13209.6		313.04	-13314.5
		314.02	-13382.7		314.06	-12421
		315.03	-12450.5		315.04	-12036.7
		316.05	-12617.8		316.05	-12546
		317.02	-12570.9		317.04	-12092.9
		318.02	-12737.1		318.07	-11837.5
		319.04	-12144.3		319.04	-11541.9
		320.05	-12109.3		320.03	-11767.7
		321.03	-12117.9		321.03	-10910.7
		322.03	-12021.1		322.04	-11744.3
		323.05	-11739.2		323.05	-11629.6
		324.05	-11688.6		324.04	-11235.7
		325.04	-11004.4		325.05	-10880.7
		326.03	-11318.5		326.01	-10786
		327.02	-10973.7		327.04	-10653.2
		328.06	-10439.6		328.02	-10886.6
		329.04	-11239.2		329.06	-10393.2
		330.05	-10637.2		330.01	-10519.9
		331.04	-10482		331.06	-9976.03
		332.05	-10679.8		332.01	-10543.1
		333.05	-10467.6		333.04	-10801.3
		334.04	-10472.7		334.05	-11064.7
		335.03	-9287.2		335.02	-10290.3
		336.03	-9666.93		336.08	-10290.9
		337.03	-9614.41		337.04	-9321.81
		338.04	-9485.11		338.04	-9426.96
		339.04	-9620.59		339.06	-9453.91
		340.04	-9011.3		340.05	-9603.33
		341.04	-9003.66		341.04	-8875.16
		342.05	-9328.37		342.03	-8559.57
		343.06	-9370.65		343.04	-9194.45
		344.06	-9014.91		344.04	-8524.88
		345.05	-8693.46		345.05	-9164.14
		346.02	-9103.47		346.06	-8976.35
		347.05	-8762.48		347.05	-7915.37
		348.04	-8229.31		348.02	-8525.14
		349.04	-8360.51		349.07	-9226.03
		350.05	-8326.4		350.02	-8798.23
		351.06	-8446.33		351.08	-8456.93
		352.05	-8126.07		352.02	-9218.83
		353.06	-8220.07		353.01	-7473.63
		354.07	-7348.71		354.04	-7833.77
		355.04	-7591.79		355.07	-8544.6
		356.03	-7996.82		356.06	-7510.47
		357.03	-7589.23		357.05	-7290.16
		358.02	-7687.84		358.01	-8216.41
		359.06	-7511.19		359.04	-7690.65
		360.04	-7289.18		360.04	-7488.49
		361.04	-7299.16		361.04	-7316.83
		362.04	-7575.44		362.03	-7228.52
		363.04	-6891.79		363.03	-7220.45
		363.94	-6974.35		364.02	-7615.73
		365.06	-7042.16		365.03	-7770.37
		365.99	-7208.82		366.02	-6925.09
		366.96	-7000.38		367.07	-7007.55
		368.02	-6900.69		368.03	-7563.75

## Sheet: Fig. S2 (e)
Temperature denaturation		NCBD_D/P_AltAll
CD spectra		pH 3.0
Fig. S2 (e)			283 K	303 K	323 K	343 K	363 K
		l (nm)	[F]MRE	[F]MRE	[F]MRE	[F]MRE	[F]MRE
		260	-65.6609	6.00779	-101.247	83.4809	-262.583
		259.9	-2.65321	-64.381	-62.1558	81.3955	-279.227
		259.8	50.3071	-140.985	-114.986	105.593	-297.048
		259.7	125.919	-124.234	-124.216	25.1545	-228.93
		259.6	186.98	-43.7727	-126.448	38.4426	-149.062
		259.5	189.309	2.40323	-112.977	89.8386	-101.479
		259.4	233.9	104.532	-153.686	-16.5309	-125.345
		259.3	227.253	144.07	-141.893	6.78381	-114.914
		259.2	215.892	15.3057	-124.051	-70.775	-41.7991
		259.1	149.925	-42.904	-116.635	-107.558	-48.3048
		259	154.931	12.6673	-57.4721	-74.8609	-38.0091
		258.9	142.829	20.6614	-128.087	-58.8412	-6.79288
		258.8	149.494	47.4443	-83.5639	-9.25508	-71.2675
		258.7	85.1855	49.4547	-54.012	-178.058	-166.814
		258.6	124.504	-21.8898	27.291	-119.6	-213.116
		258.5	144.606	-151.536	61.9403	-178.517	-145.219
		258.4	66.7417	-89.5652	136.301	-191.412	-162.978
		258.3	60.8948	6.17738	218.478	-206.429	-113.039
		258.2	103.01	47.395	275.623	-224.053	-105.165
		258.1	59.6955	14.0903	225.15	-270.588	-125.969
		258	31.0624	-91.4411	218.427	-221.065	-188.073
		257.9	16.1533	-213.697	236.707	-163.714	-193.994
		257.8	4.90125	-155.634	157.93	-123.405	-95.3267
		257.7	-9.67985	-88.0697	63.9602	-103.129	-88.9325
		257.6	42.745	-1.10336	-57.1755	-10.3928	-122
		257.5	40.6726	-55.451	-181.127	-23.6697	-63.7924
		257.4	89.8137	-139.968	-274.394	-61.6018	-105.213
		257.3	85.4518	-109.047	-219.583	29.8148	-100.606
		257.2	57.5872	-109.153	-227.869	28.4224	-82.8278
		257.1	73.889	-51.7824	-245.227	7.98533	-84.31
		257	129.727	-177.2	-199.453	56.2201	-103.37
		256.9	161.385	-168.044	-139.664	-11.9606	-241.846
		256.8	105.864	-244.664	-7.79808	-103.732	-214.193
		256.7	116.661	-289.058	36.1323	-127.596	-207.588
		256.6	70.1866	-177.495	113.485	-132.556	-173.903
		256.5	82.4171	-133.331	66.2069	-177.519	-114.66
		256.4	199.32	-121.061	86.4316	-247.442	-74.2752
		256.3	189.4	-81.1156	-18.1429	-251.981	-49.0505
		256.2	145.006	98.6041	-141.165	-212.029	-13.1816
		256.1	104.319	113.302	-137.859	-263.872	9.55598
		256	154.943	55.5972	-166.882	-261.116	71.6304
		255.9	210.705	83.3216	-183.304	-233.491	24.9093
		255.8	91.4928	91.4975	-229.081	-193.761	35.3748
		255.7	26.7911	24.9873	-234.302	-73.9869	-122.241
		255.6	-40.0745	21.9592	-277.258	-56.6079	-87.5531
		255.5	-80.2649	67.0742	-202.893	-140.098	-203.724
		255.4	-113.497	109.098	-170.468	-145.014	-233.095
		255.3	-56.5478	83.4621	-159.512	-160.43	-306.208
		255.2	-29.0511	80.6275	-111.916	-148.847	-307.144
		255.1	-11.7299	86.0909	-121.919	-87.275	-292.843
		255	2.01887	-36.1047	-83.1275	-111.006	-274.375
		254.9	28.7375	-15.7603	-117.943	-175.246	-198.955
		254.8	78.6157	-47.4329	-49.1564	-204.963	-211.75
		254.7	87.0706	-107.351	-76.6933	-74.5422	-204.78
		254.6	113.409	-202.303	-68.8365	-102.507	-115.136
		254.5	134.201	-271.081	-64.9074	-147.621	-117.545
		254.4	79.8028	-163.117	-156.81	-138.631	-101.908
		254.3	31.212	-106.349	-163.842	-64.9504	-82.334
		254.2	31.5401	-151.998	-56.3154	-39.6247	-89.3376
		254.1	63.4743	-132.06	66.2556	50.0656	-66.9417
		254	4.35022	-98.2472	194.281	13.5417	-18.5894
		253.9	106.389	-2.64999	226.958	114.137	-69.9064
		253.8	80.5696	-6.44771	176.945	223.115	-90.7203
		253.7	-14.3081	25.0809	241.618	186.163	-31.6417
		253.6	-20.2035	-69.1215	286.837	33.7982	-31.221
		253.5	33.4582	-156.515	299.729	11.6374	-92.8779
		253.4	93.0313	-22.762	192.392	-24.2352	-177.961
		253.3	-31.8687	-23.8181	201.503	-11.231	-208.929
		253.2	48.4996	-102.196	92.663	-33.4265	-163.941
		253.1	28.3965	-77.4287	1.82529	-140.013	-144.903
		253	46.1311	-103.839	41.9	-145.628	-90.2794
		252.9	-15.2966	-100.063	27.2392	-186.673	-72.1274
		252.8	-13.6331	-34.4782	61.6308	-140.137	-89.6074
		252.7	-52.2464	26.9195	12.4889	-108.912	-134.709
		252.6	-62.8797	25.9804	-3.79577	-41.2961	-191.549
		252.5	-42.0116	0.713813	-109.004	-116.29	-193.85
		252.4	-8.82149	69.6024	-183.802	-4.47785	-195.267
		252.3	-67.2755	79.8227	-116.435	52.6771	-223.496
		252.2	19.6985	24.7374	-205.296	-23.8551	-290.217
		252.1	-12.7788	44.3284	-227.345	28.3345	-357.551
		252	3.50105	-3.98843	-364.699	63.96	-275.163
		251.9	-18.2447	76.7899	-431.169	41.1818	-164.286
		251.8	-66.8809	77.4812	-441.144	-25.9373	-66.8343
		251.7	-66.9501	73.9696	-375.735	0.656438	-117.403
		251.6	-101.489	46.7492	-369.981	-81.8662	-80.4527
		251.5	-91.4992	76.2137	-432.094	-138.948	-58.8508
		251.4	-121.198	150.045	-260.131	-125.883	-114.35
		251.3	-219.888	140.41	-275.668	-119.021	-90.4635
		251.2	-143.993	138.696	-233.121	-124.965	-183.221
		251.1	-44.1095	120.565	-105.294	-93.0033	-215.578
		251	-60.3883	173.619	-45.6991	-207.735	-209.779
		250.9	-102.243	100.061	-43.7084	-300.32	-196.421
		250.8	-90.6677	157.174	-15.9012	-344.325	-252.166
		250.7	-109.028	9.84358	72.6731	-340.473	-324.221
		250.6	-134.934	27.3373	-36.1517	-363.107	-394.397
		250.5	-102.368	-41.8097	-44.6107	-401.106	-400.685
		250.4	-194.28	-54.2841	-34.1498	-512.915	-392.062
		250.3	-257.419	-84.0389	-113.817	-435.396	-387.765
		250.2	-238.934	-159.782	-215.497	-403.204	-423.02
		250.1	-235.88	-140.38	-204.205	-344.467	-400.08
		250	-162.674	-184.902	-216.578	-253.593	-409.229
		249.9	-36.34	-163.351	-294.505	-272.133	-446.256
		249.8	-116.595	-269.082	-282.016	-229.865	-374.836
		249.7	6.66727	-222.779	-244.262	-218.649	-373.195
		249.6	-75.9748	-186.377	-304.939	-158.091	-346.163
		249.5	-12.6153	-279.336	-260.818	-110.071	-438.776
		249.4	-16.7411	-331.024	-262.78	-46.409	-485.912
		249.3	-53.3416	-296.007	-359.734	-142.138	-489.532
		249.2	-120.459	-195.658	-223.839	-121.903	-544.929
		249.1	-209.656	-202.065	-169.189	-82.8226	-507.995
		249	-164.945	-131.336	-194.491	-158.756	-428.268
		248.9	-152.917	-164.869	-203.502	-222.391	-434.555
		248.8	-150.558	-149.332	-233.573	-154.199	-588.777
		248.7	-122.926	-111.128	-231.586	-172.936	-550.721
		248.6	-89.7731	-133.103	-142.889	-309.298	-557.024
		248.5	-101.994	-104.034	-135.485	-313.404	-577.063
		248.4	-25.8158	-88.7796	-280.442	-295.601	-463.043
		248.3	-6.58251	-67.8188	-290.261	-299.778	-498.835
		248.2	-23.3819	-122.908	-318.978	-328.894	-509.81
		248.1	-80.6972	-118.192	-314.234	-275.404	-334.802
		248	-118.547	-141.162	-311.415	-307.428	-315.344
		247.9	-195.717	-289.655	-347.609	-282.629	-346.704
		247.8	-195.179	-221.12	-353.343	-271.328	-420.897
		247.7	-298.755	-218.474	-352.041	-192.128	-432.525
		247.6	-273.182	-311.107	-347.702	-248.327	-515.731
		247.5	-254.6	-365.099	-326.942	-101.793	-527.98
		247.4	-279.061	-476.828	-293.396	-119.408	-443.892
		247.3	-315.316	-467.128	-296.08	-127.327	-532.955
		247.2	-232.734	-414.241	-304.23	-185.342	-435.745
		247.1	-310.867	-300.804	-338.482	-160.6	-454.136
		247	-376.992	-302.425	-283.679	-237.292	-402.389
		246.9	-291.417	-396.067	-290.968	-316.852	-318.477
		246.8	-329.896	-342.087	-323.936	-363.913	-402.519
		246.7	-360.604	-270.425	-393.416	-466.78	-389.941
		246.6	-462.909	-327.522	-434.661	-494.885	-430.319
		246.5	-398.459	-189.394	-432.444	-584.26	-492.566
		246.4	-363.732	-208.142	-449.404	-581.445	-615.951
		246.3	-381.086	-268.99	-498.244	-627.955	-557.676
		246.2	-305	-336.077	-515.379	-751.849	-641.38
		246.1	-189.647	-358.852	-534.586	-832.341	-648.415
		246	-234.218	-383.786	-575.491	-829.845	-610.978
		245.9	-288.708	-461.13	-512.976	-891.679	-702.992
		245.8	-192.782	-481.877	-532.834	-935.803	-611.732
		245.7	-175.049	-433.561	-540.559	-931.639	-593.122
		245.6	-188.736	-470.115	-500.326	-862.663	-606.393
		245.5	-222.89	-540.467	-500.576	-920.944	-676.696
		245.4	-212.128	-582.81	-477.595	-956.346	-678.34
		245.3	-330.161	-641.591	-459.147	-975.505	-724.516
		245.2	-436.996	-673.812	-453.579	-922.185	-733.145
		245.1	-319.92	-556.474	-500.373	-896.415	-633.408
		245	-359.701	-615.483	-490.251	-781.619	-612.091
		244.9	-385.74	-641.253	-537.115	-753.969	-617.158
		244.8	-436.039	-660.251	-534.794	-743.694	-647.856
		244.7	-522.083	-582.406	-610.815	-852.078	-589.285
		244.6	-529.615	-550.303	-637.455	-778.174	-578.049
		244.5	-674.452	-573.497	-642.312	-723.131	-574.821
		244.4	-550.066	-591.461	-761.091	-846.406	-624.99
		244.3	-742.241	-738.693	-750.687	-845.699	-572.206
		244.2	-639.853	-779.362	-681.256	-919.064	-629.006
		244.1	-737.881	-804.365	-708.154	-993.538	-741.166
		244	-770.288	-848.092	-664.232	-1011.78	-734.337
		243.9	-730.413	-867.475	-675.937	-937.816	-836.073
		243.8	-839.307	-901.053	-741.15	-901.567	-846.527
		243.7	-811.731	-931.995	-753.927	-992.164	-838.521
		243.6	-702.16	-957.401	-680.129	-1177.28	-910.33
		243.5	-790.777	-928.249	-688.58	-1049.24	-854.558
		243.4	-796.45	-881.127	-756.688	-1034.85	-992.752
		243.3	-816.53	-980.297	-849.803	-995.623	-977.976
		243.2	-769.449	-912.07	-897.003	-1045.87	-1005.23
		243.1	-826.712	-1002.53	-950.561	-1122.63	-1074.17
		243	-796.923	-990.051	-970.841	-1239.21	-1054.76
		242.9	-802.558	-1043.65	-964.551	-1237.43	-939.513
		242.8	-816.022	-972.2	-1076.36	-1074.27	-1006.84
		242.7	-811.029	-1024.8	-1043.4	-979.441	-997.616
		242.6	-866.947	-1143.15	-1117.13	-1117.64	-1090.81
		242.5	-909.536	-1246.29	-1064.46	-1099.77	-1030.74
		242.4	-911.785	-1236.52	-1092.27	-1134.93	-1047.09
		242.3	-929.447	-1387.91	-1004.72	-1177.42	-936.192
		242.2	-977.449	-1470.73	-1043.37	-1180.18	-946.586
		242.1	-958.457	-1442.36	-1089.8	-1301.27	-1014.12
		242	-967.791	-1453.15	-1069.87	-1276.59	-1161.09
		241.9	-1087.12	-1507.46	-1139.79	-1298.21	-1232.88
		241.8	-1019.7	-1390.94	-1149.99	-1246.31	-1195.52
		241.7	-1118.69	-1303.83	-1264.64	-1250.31	-1267.06
		241.6	-1214.56	-1380.78	-1271.27	-1252.6	-1332.79
		241.5	-1233.71	-1443.99	-1439.32	-1274.43	-1465.73
		241.4	-1236.52	-1442.37	-1434.92	-1274.46	-1642.69
		241.3	-1231.66	-1491.73	-1501.8	-1227.22	-1672.81
		241.2	-1318.7	-1602.87	-1584.58	-1293.92	-1631.06
		241.1	-1291.54	-1641	-1662.8	-1369.81	-1651.6
		241	-1274.78	-1682.65	-1702.47	-1466.66	-1730.6
		240.9	-1355.12	-1823.8	-1702.01	-1597.93	-1741.61
		240.8	-1333.46	-1759.95	-1728.04	-1698.73	-1766.19
		240.7	-1379.78	-1607.41	-1790.1	-1736.15	-1763.12
		240.6	-1339.09	-1694.11	-1858.9	-1733.58	-1752.11
		240.5	-1358.92	-1724.84	-1938	-1883.12	-1736.96
		240.4	-1372.19	-1606.62	-1928.39	-1868.62	-1701.07
		240.3	-1292.82	-1601.83	-2000.36	-1918.6	-1774.02
		240.2	-1344.93	-1651.08	-2056.24	-1971.52	-1741.13
		240.1	-1365.89	-1608.93	-1997.68	-1898.03	-1758.74
		240	-1304.15	-1649.4	-2042.57	-1956.65	-1718.88
		239.9	-1494.8	-1723.01	-2176.58	-1942.4	-1810.05
		239.8	-1535.45	-1795.69	-2212.99	-1870.1	-1907.85
		239.7	-1673.28	-1731.06	-2210.98	-1961.21	-2009.9
		239.6	-1773.14	-1881.75	-2295.67	-2013.52	-2064.62
		239.5	-1825.72	-1963.07	-2239.57	-2088.77	-2167.14
		239.4	-1976.49	-2011.95	-2245.28	-2185.01	-2101.24
		239.3	-2091.27	-2121.95	-2354.22	-2359.42	-2157.15
		239.2	-2174.49	-2158.15	-2409.16	-2359.55	-2172.33
		239.1	-2267.77	-2190.6	-2408.2	-2462.51	-2217.35
		239	-2395.43	-2142.68	-2359.7	-2478.11	-2179.98
		238.9	-2463.2	-2334.57	-2266.49	-2518.57	-2104.14
		238.8	-2482.8	-2370.33	-2303.55	-2529.15	-2178.85
		238.7	-2539.85	-2524.76	-2338.06	-2438.01	-2173.71
		238.6	-2616.13	-2521.09	-2337.99	-2405.38	-2251.02
		238.5	-2754.16	-2491.55	-2348.26	-2401.15	-2226.09
		238.4	-2796.14	-2561.89	-2352.84	-2490.59	-2250.5
		238.3	-2739.64	-2661.36	-2369.07	-2521.72	-2324.85
		238.2	-2812.76	-2875.95	-2499.73	-2573.36	-2431.78
		238.1	-2895.95	-2915.65	-2583.34	-2599.75	-2494.25
		238	-2965.44	-2981.3	-2662.94	-2682.68	-2545.88
		237.9	-2985.65	-3039.99	-2712.75	-2756.46	-2555.35
		237.8	-3018.26	-3058.67	-2802.71	-2801.93	-2569.64
		237.7	-3057.07	-3180.58	-2911.27	-2848.41	-2650.23
		237.6	-3048.11	-3367.12	-3002.93	-2908.85	-2752.15
		237.5	-3065.82	-3428.98	-3155.69	-2959.87	-2801.79
		237.4	-3027.83	-3379.89	-3183.42	-3064.17	-2665.58
		237.3	-3070.11	-3415.9	-3207.96	-3103.23	-2690.92
		237.2	-3104.27	-3465.02	-3255.43	-3176.38	-2715.04
		237.1	-3083.02	-3461.4	-3391.1	-3075.98	-2642.97
		237	-3066.26	-3462.15	-3527.74	-3152.64	-2663.27
		236.9	-3107.58	-3666.75	-3538.63	-3191.55	-2709.45
		236.8	-3132.29	-3602.9	-3628.27	-3143.4	-2837.37
		236.7	-3261.67	-3636.98	-3608.65	-3057.55	-2938.19
		236.6	-3333.06	-3662.66	-3701.96	-3097.84	-2931.47
		236.5	-3474.62	-3794.15	-3691.68	-3139.81	-3081.12
		236.4	-3532.11	-3734.66	-3737.12	-3151.63	-3085.17
		236.3	-3588.98	-3850.42	-3905	-3119.79	-3156.8
		236.2	-3794.51	-3893.79	-3902.52	-3265.42	-3202.33
		236.1	-3879.18	-4022.26	-3845.38	-3299.25	-3252.49
		236	-4014	-4055.56	-3946.9	-3289.44	-3255.77
		235.9	-4129.15	-4163.17	-3995.58	-3400.45	-3188.79
		235.8	-4117.86	-4291.43	-4109.6	-3497.69	-3139.36
		235.7	-4149.32	-4269.94	-4205.25	-3576.89	-3209.96
		235.6	-4201.35	-4357.86	-4388.14	-3582.45	-3157.99
		235.5	-4364.37	-4502.65	-4374.44	-3592.71	-3200.26
		235.4	-4482.84	-4598.77	-4506.18	-3688.11	-3242.62
		235.3	-4410.81	-4635.94	-4562.12	-3723.33	-3305.23
		235.2	-4637.75	-4662.64	-4646.84	-3810.38	-3349.98
		235.1	-4749.79	-4792.49	-4664.9	-3911.48	-3433.51
		235	-4966.56	-4881.37	-4592.87	-4022.64	-3543.3
		234.9	-5158.56	-4986.41	-4676.88	-4103.28	-3664.8
		234.8	-5339.75	-5153.09	-4740.86	-4158.55	-3822.97
		234.7	-5436.63	-5124.03	-4791.98	-4240.96	-3900.46
		234.6	-5397.58	-5287.58	-4829.21	-4301.72	-4037.61
		234.5	-5588.17	-5372.22	-4979.89	-4329.01	-4110.69
		234.4	-5609.94	-5513.13	-5015.4	-4399.5	-4203.7
		234.3	-5604.07	-5614.12	-5098.78	-4453.8	-4189.84
		234.2	-5595.32	-5542.54	-5346.98	-4511.25	-4197.58
		234.1	-5612.84	-5609.68	-5331.55	-4435.66	-4163.56
		234	-5666.52	-5760.99	-5389.07	-4374.75	-4036.88
		233.9	-5614.92	-6027.31	-5490.25	-4453.35	-4191.61
		233.8	-5639.66	-6196.78	-5494.07	-4577.53	-4152.81
		233.7	-5729.31	-6274.24	-5440.53	-4601.18	-4094.21
		233.6	-5839.92	-6378.93	-5457.62	-4635.83	-4131.74
		233.5	-5896.93	-6389.03	-5535.88	-4676.19	-4101.04
		233.4	-6163.01	-6462.28	-5590.65	-4864.98	-4234.49
		233.3	-6288.54	-6576.36	-5513.8	-4931.75	-4316.8
		233.2	-6477.6	-6597.66	-5576.24	-4852.4	-4338.09
		233.1	-6499.97	-6564.98	-5621.35	-4950.91	-4458.39
		233	-6601.38	-6527.62	-5702.86	-5148.74	-4369.61
		232.9	-6810.44	-6557.78	-5770.26	-5088.17	-4489.05
		232.8	-6921.7	-6674.5	-5881.6	-5161.34	-4500.51
		232.7	-7022.16	-6740.89	-5949.74	-5295.76	-4628.13
		232.6	-7101.43	-6871.06	-6032.77	-5352.81	-4614.41
		232.5	-7173.7	-7006.93	-6150.77	-5318.61	-4608.07
		232.4	-7316.31	-7233.77	-6320.2	-5482.37	-4739.31
		232.3	-7461.09	-7444.98	-6354	-5488.36	-4805.01
		232.2	-7412.4	-7605.25	-6337.39	-5424.02	-4960.81
		232.1	-7306.66	-7695.02	-6422.22	-5605.19	-4893.48
		232	-7438.42	-7719.87	-6532.8	-5653.38	-5010.51
		231.9	-7561.97	-7807.06	-6610.87	-5701.8	-5066.7
		231.8	-7676.15	-7977.96	-6589.13	-5638.48	-5036.84
		231.7	-7734.12	-8083.39	-6651.23	-5763.47	-5128.31
		231.6	-7920.41	-8141.17	-6910.03	-5774.27	-5195.01
		231.5	-7896.76	-8160.28	-6948.62	-5789.63	-5188.56
		231.4	-7971.58	-8311.88	-7084.69	-5877.21	-5172.85
		231.3	-8159.48	-8302.39	-7209.96	-5872.53	-5120.35
		231.2	-8393.55	-8303.32	-7370.8	-5971.85	-5151.23
		231.1	-8553.37	-8386.48	-7490.45	-5920.44	-5281.54
		231	-8578.85	-8612.59	-7502.79	-5754.86	-5364.35
		230.9	-8562.68	-8657.87	-7575	-5791.56	-5383.79
		230.8	-8723.08	-8805	-7758.31	-5780.79	-5343.18
		230.7	-8815.26	-8833.16	-7809.61	-5891.78	-5298.81
		230.6	-8900.63	-9000.87	-7739.09	-5894.24	-5378.46
		230.5	-8947.06	-8999.15	-7771.7	-6012.1	-5449.12
		230.4	-9088.2	-9100.07	-7839.39	-6079.15	-5453.34
		230.3	-9174.71	-9185.24	-7797.97	-6173.01	-5505.47
		230.2	-9316.72	-9207.44	-7822.17	-6169.01	-5544.56
		230.1	-9558.6	-9420.39	-7896.44	-6354.52	-5500.28
		230	-9652.89	-9413.29	-8029.05	-6483.67	-5546.71
		229.9	-9774.13	-9642.05	-8059.81	-6443.25	-5676.81
		229.8	-9880.58	-9767.92	-8204.9	-6652.89	-5772.95
		229.7	-9988.67	-9918.64	-8291.6	-6686.6	-5784.91
		229.6	-10137.8	-10023	-8335.68	-6673.88	-5883.76
		229.5	-10202	-10314.1	-8409.64	-6673.02	-5906.87
		229.4	-10369.4	-10342.4	-8501.48	-6809.61	-5796.77
		229.3	-10488.9	-10504	-8614.27	-6887	-5824.86
		229.2	-10557.4	-10670.8	-8586.51	-6834.4	-5924.02
		229.1	-10608.6	-10653.4	-8719.27	-6889.34	-5957.91
		229	-10685.7	-10705.4	-8693.9	-6913.96	-5811.04
		228.9	-10768.1	-10670.5	-8794.24	-6920.21	-5751.19
		228.8	-10827.6	-10821.4	-8858.22	-6883.51	-5665.56
		228.7	-10879.9	-10918.6	-8838.92	-6848.87	-5673.36
		228.6	-10872.6	-11014.9	-8870.27	-6954.11	-5843.37
		228.5	-10982.4	-11106.1	-8919.13	-7027.19	-5953.27
		228.4	-10987.3	-11234.1	-9006.81	-7176.97	-5968.66
		228.3	-10904.6	-11304.7	-9079.31	-7249.12	-6010.87
		228.2	-11129.4	-11412.7	-9276.79	-7454.62	-6130.26
		228.1	-11168	-11448.7	-9374.74	-7543.85	-6251.41
		228	-11296.6	-11483.6	-9454.97	-7601.55	-6465.26
		227.9	-11192.7	-11542.6	-9633.7	-7794.93	-6490.72
		227.8	-11284	-11503.3	-9608.98	-7847.86	-6529.84
		227.7	-11290	-11618.6	-9661.18	-7904.18	-6510.7
		227.6	-11381.5	-11557.5	-9630.51	-7952.82	-6534.56
		227.5	-11625.2	-11656.2	-9662.04	-7906.9	-6378.59
		227.4	-11695.7	-11680.6	-9735.88	-7892.57	-6509.4
		227.3	-11897	-11924.6	-9762	-7858.79	-6510.5
		227.2	-11970.6	-12182	-9783.69	-7856.06	-6470.03
		227.1	-12159.3	-12207.3	-9957.59	-7949.35	-6427.23
		227	-12274.9	-12325.5	-10183.4	-7996.41	-6397.95
		226.9	-12393.7	-12325.3	-10164.5	-8011	-6381.75
		226.8	-12666.1	-12349.4	-10234	-8006.96	-6497.41
		226.7	-12730.1	-12330.9	-10308.3	-7985.59	-6624.72
		226.6	-12835.3	-12223.5	-10346.7	-7902.59	-6719.42
		226.5	-12886.7	-12405.2	-10351.7	-8061.41	-6530.58
		226.4	-12938.2	-12340.7	-10336.6	-8121.96	-6580.16
		226.3	-12987.5	-12437.7	-10290.1	-8076.31	-6665.05
		226.2	-13059.3	-12572.6	-10213	-8031.27	-6655.88
		226.1	-13092.9	-12732.2	-10318	-7969.87	-6795.13
		226	-13107.3	-12665.3	-10340.4	-7921.66	-6774.76
		225.9	-13025.6	-12745.8	-10382.9	-8038.06	-6863.36
		225.8	-12909.3	-12783.4	-10392.1	-8074.57	-6871.12
		225.7	-12980.4	-12873.6	-10487.2	-8186.98	-7101.28
		225.6	-13107.9	-12900.5	-10613.7	-8244.86	-7131.32
		225.5	-13296.6	-13038.1	-10656.4	-8130.79	-7108
		225.4	-13305.5	-13018.8	-10687.1	-8188.06	-7139.61
		225.3	-13470.8	-13082	-10781.6	-8347.04	-7180.27
		225.2	-13561.6	-13198.2	-10881.5	-8447.16	-7214.12
		225.1	-13736	-13270.9	-10881.6	-8424.75	-7084.8
		225	-13888.9	-13466.2	-10933.4	-8440.41	-7035.97
		224.9	-13954.1	-13462.2	-10829.3	-8423.75	-7019.22
		224.8	-14064.2	-13610.7	-10877.8	-8527.42	-6956.82
		224.7	-14141.2	-13555.1	-10855.8	-8485.28	-7055.76
		224.6	-14086.7	-13643.6	-10939.1	-8694.4	-7068.66
		224.5	-14153.1	-13455.7	-10831.5	-8539.07	-7046.88
		224.4	-14181.8	-13590.8	-11040.8	-8515.06	-7226.5
		224.3	-14286	-13627.9	-10943.5	-8607.03	-7304.06
		224.2	-14179.6	-13684.2	-10912.9	-8727.23	-7288.69
		224.1	-14030.1	-13605.7	-10916	-8574.77	-7264.53
		224	-14094.3	-13528.7	-10894.7	-8517.71	-7097.05
		223.9	-14048.1	-13503.7	-10970.6	-8398.29	-7237.55
		223.8	-14137.9	-13516.1	-11053.2	-8379.5	-7226.07
		223.7	-14140.3	-13604.7	-11179.7	-8613.19	-7240.08
		223.6	-14088.6	-13624.6	-11172.6	-8733.88	-7121.01
		223.5	-14077.2	-13629.4	-11249.5	-8472.52	-7073.66
		223.4	-14144.5	-13855.4	-11352.3	-8657.74	-7183.53
		223.3	-14227.3	-13774.3	-11300	-8771.41	-7209.34
		223.2	-14139	-13912.5	-11285.7	-8834.45	-7211.81
		223.1	-14128.1	-13917.1	-11153.3	-8925.52	-7227.39
		223	-14121.5	-13929.5	-11257.9	-8993.26	-7176.67
		222.9	-14165.1	-13819.8	-11280.3	-8786.63	-7168.71
		222.8	-14208.6	-13888.9	-11119.8	-8759.03	-7266.52
		222.7	-14383.6	-13844.8	-11182.1	-8878.11	-7245.95
		222.6	-14472.2	-13623.4	-11148.5	-8735.38	-7238.55
		222.5	-14577.8	-13602.8	-11167.4	-8827.72	-7220.75
		222.4	-14517.7	-13525.6	-11308.2	-8851.47	-7269.89
		222.3	-14679.5	-13772	-11477	-8658.64	-7340.9
		222.2	-14753.2	-13648.8	-11288	-8668.24	-7274.86
		222.1	-14752.7	-13710.4	-11274.7	-8607.8	-7243.21
		222	-14536.4	-13781.1	-11256	-8725.68	-7219.09
		221.9	-14570.4	-13736.4	-11234.8	-8703.82	-7268.18
		221.8	-14319.8	-13841.1	-11183.1	-8770.98	-7247.84
		221.7	-14234.2	-13923.9	-11158.5	-8891.99	-7175.17
		221.6	-14223.1	-13871.3	-11074	-8842.12	-7144.74
		221.5	-13901.7	-13707.5	-10892.7	-8989.68	-7074.02
		221.4	-13892.1	-13912.8	-10896.3	-8994.21	-7060.37
		221.3	-14005.2	-13774.5	-10839.2	-9177.31	-7192.33
		221.2	-14159.7	-13730.4	-10910.9	-9283.62	-7132.98
		221.1	-14116.7	-13650.1	-10950.3	-9355.52	-7129.21
		221	-14107.4	-13769	-11023.6	-9446.37	-7129.32
		220.9	-14162.7	-13577.5	-11083.9	-9518.43	-7280.14
		220.8	-14156.2	-13522.9	-11089.2	-9454.54	-7259.02
		220.7	-14285.6	-13588.6	-11172.8	-9591.48	-7348.65
		220.6	-14407.7	-13676.7	-11126.2	-9522.27	-7290.55
		220.5	-14306.9	-13691.4	-11155.1	-9461.54	-7301.23
		220.4	-14229.1	-13791.6	-11156.5	-9502.68	-7552.15
		220.3	-13998.8	-13677.5	-11044.5	-9288.82	-7525.28
		220.2	-13931.3	-13575.9	-10900.4	-9317.45	-7552.56
		220.1	-14026.7	-13358.2	-10952.4	-9189.36	-7528.74
		220	-14001.1	-13521.1	-10914.4	-9214.91	-7650.84
		219.9	-13804.7	-13495.5	-10860.7	-9170.22	-7776.15
		219.8	-13770.9	-13326.3	-10956.7	-8951.48	-7833.75
		219.7	-13763.4	-13244.8	-10765.3	-8809.87	-7843.59
		219.6	-13810.9	-13288.9	-10899.5	-8881.92	-7617.74
		219.5	-13837.3	-13591	-11126.6	-8889.92	-7561.48
		219.4	-13969.7	-13568.9	-11204.4	-8762.73	-7728.69
		219.3	-14074.1	-13519.4	-11318.1	-8681.53	-7691.45
		219.2	-13949.4	-13527.2	-11362.6	-8594.67	-7536.96
		219.1	-13961.3	-13450.2	-11453	-8570.93	-7519.32
		219	-13751.4	-13430.6	-11509.7	-8618.43	-7424.78
		218.9	-13652.8	-13358.4	-11592.7	-8868.54	-7333.54
		218.8	-13746.1	-13252.1	-11635.9	-8862.15	-7373.26
		218.7	-13790.7	-13295.2	-11455.3	-8786.42	-7248.93
		218.6	-13748.6	-13076.4	-11378.1	-9075.53	-7208.09
		218.5	-13395	-13173	-10994.5	-9123.39	-7216.36
		218.4	-13313.4	-13342.2	-10877.3	-8921.68	-7222.24
		218.3	-13389.4	-13583.9	-10748.5	-8887.9	-7326.25
		218.2	-13458.3	-13557.2	-10738.5	-8871.3	-7342.02
		218.1	-13694.6	-13640.8	-10770	-8846.12	-7391.98
		218	-13477.4	-13654.3	-10654.1	-8888.51	-7485.66
		217.9	-13453	-13380.8	-10578.6	-8957.95	-7611.96
		217.8	-13277.5	-13475.5	-10706.4	-8803	-7626.97
		217.7	-13527.2	-13327.6	-10836.2	-8746.5	-7733.96
		217.6	-13613.1	-13378.8	-10953	-8873.08	-7915.35
		217.5	-13557.5	-13365.9	-10864.2	-9026.3	-7914.93
		217.4	-13366.6	-13156.8	-10756.7	-9080.36	-7780.94
		217.3	-13372.4	-13244.3	-10709.2	-9068.97	-7661.53
		217.2	-13618.8	-13124.8	-10937.2	-9026.61	-7700.45
		217.1	-13641.9	-13131.5	-10916.9	-9033.55	-7587.57
		217	-13538.3	-13267.1	-10993.7	-8827.32	-7275.95
		216.9	-13517.9	-13125.4	-11214.9	-8685.82	-7213.76
		216.8	-13463.6	-12916.1	-11146.5	-8733.92	-7184
		216.7	-13431.6	-12840.6	-11150.4	-8655.48	-7229.8
		216.6	-13489.5	-12840.5	-11080	-8669.92	-7163.45
		216.5	-13330.9	-12984.5	-11088.2	-8605.04	-7341.12
		216.4	-13322.2	-12847.2	-11182.2	-8302.87	-7343.98
		216.3	-13221.9	-13049.1	-11076.1	-8449.81	-7253.51
		216.2	-13193.4	-13003.8	-10983.3	-8469.35	-7400.54
		216.1	-13289.5	-12830	-10870	-8580.65	-7642.35
		216	-13172.7	-12842.1	-10845.9	-8704.31	-7490.94
		215.9	-13152.4	-13161.8	-10895.9	-8587.53	-7590.56
		215.8	-13068.2	-13078.1	-10914.9	-8742.81	-7472.22
		215.7	-13082.2	-13158.5	-10946.4	-8846.47	-7475.92
		215.6	-13197.3	-12923.2	-10756.1	-8762.88	-7290.7
		215.5	-13198.1	-13032.1	-10783.4	-8973.43	-7167.48
		215.4	-12879.5	-12988.5	-10711.1	-8916.38	-7279.29
		215.3	-12760.9	-12937	-10902.3	-9041.01	-7209.87
		215.2	-12674.1	-13010.1	-10958.8	-9020.45	-7019.9
		215.1	-12797.9	-12872.2	-11001.8	-8952.95	-7214.82
		215	-12818.6	-12823.7	-10845	-8814.01	-7297.25
		214.9	-12711.2	-13085.8	-10970	-8953.21	-7308.03
		214.8	-12809.4	-13201.7	-11145.3	-9032.3	-7526.56
		214.7	-12773.2	-13303.9	-11086.6	-9242.49	-7563.35
		214.6	-13040.2	-13330.6	-11145.2	-9254.76	-7696.07
		214.5	-13198.7	-13546.4	-11114.1	-9384.89	-7629.6
		214.4	-13370.1	-13525.6	-11259	-9538.44	-7856.89
		214.3	-13381.9	-13743.3	-11477.3	-9535.51	-7751.07
		214.2	-13612.1	-13690.9	-11650.4	-9549.72	-7746.52
		214.1	-13417.2	-13659.5	-11838.9	-9714.09	-8018.61
		214	-13619.6	-13435.8	-11942.7	-9640.85	-7898.16
		213.9	-13419.1	-13174.3	-11983.4	-9415.19	-7765.1
		213.8	-13436.7	-13309	-12148.9	-9521.86	-7833
		213.7	-13320.9	-13286	-12075.5	-9601.13	-7830.69
		213.6	-13200	-13258.9	-12178.5	-9831.49	-8044
		213.5	-13005.5	-13109.6	-12019.1	-9681.31	-7981.91
		213.4	-12923.9	-12714.5	-11863	-9697.03	-8132.03
		213.3	-13056	-12994	-11722.2	-9807.34	-8184.61
		213.2	-13223.5	-12974	-11658.6	-9865.14	-7944.1
		213.1	-13263.9	-13032.3	-11510.1	-10189.2	-8091.63
		213	-13323.6	-12774.8	-11612.5	-10063.9	-8496.8
		212.9	-13552.5	-12922	-11826.7	-10065.7	-8695.14
		212.8	-13532.2	-13006.4	-11622.1	-9864.21	-8703.38
		212.7	-13624.2	-13219.5	-11862.1	-10100	-8789.02
		212.6	-13503.7	-13177.7	-11846	-10313	-9115.63
		212.5	-13433.9	-13215.5	-11832.1	-10266.6	-9318.05
		212.4	-13445.1	-13606.4	-11946.2	-10139.8	-9068.59
		212.3	-13462.6	-13600.3	-12056.4	-9910.89	-9186.25
		212.2	-13484.5	-13911.9	-12035.9	-9869.94	-9229.04
		212.1	-13569.5	-13909.5	-11807.5	-9995.59	-9119.43
		212	-13551.7	-13826	-12162.8	-9965.86	-9130.7
		211.9	-13863.7	-13834.2	-12213.7	-9872.7	-9066.78
		211.8	-14045.2	-14023.7	-12403.4	-9820.84	-9110.9
		211.7	-14220.9	-14048.3	-12614.3	-9822.85	-9132.48
		211.6	-14387.9	-14040.8	-12559.6	-10214.7	-9262.12
		211.5	-14595.4	-14232.5	-12723.1	-10201.6	-9419.53
		211.4	-14653.2	-14418.1	-12546.5	-10588.1	-9344.88
		211.3	-14632.1	-14494.8	-12497.3	-10514.5	-9359.95
		211.2	-14474.8	-14547.2	-12612.3	-10551.3	-9728.74
		211.1	-14789.8	-14684.5	-12423.5	-10695.2	-9605.23
		211	-14805.4	-14790.8	-12674.1	-10851.4	-9652.26
		210.9	-15216.3	-15009.7	-12596.4	-10908.3	-9603.34
		210.8	-15361.3	-15223.6	-12557.8	-11120.3	-9421.49
		210.7	-15480.1	-15229.1	-12693.3	-10991.6	-9359.66
		210.6	-15469.4	-15189.6	-12604.1	-11252.1	-9253.56
		210.5	-15257.9	-15210.5	-12819.5	-11069.1	-9507.74
		210.4	-15547.4	-15225.1	-13010.1	-11233.8	-9241.1
		210.3	-15819.8	-15306.5	-12902.5	-11458.2	-9134.88
		210.2	-15740.2	-15327.6	-12898.3	-11651.8	-9514.23
		210.1	-15774	-15400.2	-12887.2	-11730.2	-9458.49
		210	-15584.8	-15377.9	-13125.3	-11566.5	-9652.45
		209.9	-15522.9	-15300.7	-13253.1	-11178.7	-9827.64
		209.8	-15530.1	-15266.3	-13339.7	-11031.9	-10158.5
		209.7	-16058.9	-15183.4	-13477.6	-11220.6	-10425.9
		209.6	-15946.9	-15084.1	-13591.5	-11136	-10556.1
		209.5	-15788	-15337.3	-13670.5	-11316.8	-10867.7
		209.4	-16059.6	-15457.2	-13522.7	-11595.4	-11207.4
		209.3	-16239	-15628.1	-13895	-11806.3	-11576.5
		209.2	-16268.8	-15547.7	-14012.8	-12133.2	-11711.5
		209.1	-16346.5	-15793.2	-14144.1	-12543.1	-11961.1
		209	-16541.9	-15843.9	-14330.8	-12905.5	-12183
		208.9	-16088.7	-15912.4	-14435.2	-12901.5	-12151.1
		208.8	-16394.5	-16076.4	-14614.4	-13108.6	-12094.1
		208.7	-16811.3	-16106.3	-14793.3	-13330.6	-12303.9
		208.6	-16892	-16255.8	-14916.5	-13129.2	-12290.4
		208.5	-16786.2	-16230.5	-14970.1	-13326.8	-11953.8
		208.4	-16900.6	-16448.5	-14871.2	-13194.1	-12083.6
		208.3	-17012.9	-16531	-15013.1	-13393.7	-12231
		208.2	-16993	-16563.3	-15133.7	-13291.8	-12395.1
		208.1	-16783.5	-16698.4	-15011.1	-13140	-12360.3
		208	-16639.6	-16586.6	-15273.9	-13563.7	-12617.3
		207.9	-16472.3	-16732.5	-15476.1	-13402.6	-12531.5
		207.8	-16346.8	-16638.2	-15609.4	-13295.6	-12539.3
		207.7	-16576.6	-16799.4	-15606.2	-13328.7	-12658.3
		207.6	-16645.8	-16749.3	-15523	-13513.1	-12277.3
		207.5	-16980.2	-16966	-15347.7	-13701.7	-12076.7
		207.4	-16963.2	-16890	-15389.4	-13755.8	-11873
		207.3	-17276	-17272.6	-15410.1	-13483	-11865.4
		207.2	-17414.7	-17147.7	-15441.1	-13676.7	-11788.7
		207.1	-17277.5	-17322.6	-15425	-13857	-11870.8
		207	-17283.6	-17292.3	-15645.2	-14320.9	-12118.7
		206.9	-17164.2	-17352.6	-15665.3	-14104.2	-12320.7
		206.8	-17045.1	-17359	-15862	-14019.5	-12561.5
		206.7	-16643.9	-17066.7	-16128.5	-13785	-12446.7
		206.6	-16728.2	-17151.7	-16235.6	-13972.4	-13032.5
		206.5	-16658.9	-17049.2	-16185.4	-14254.5	-13058.5
		206.4	-16557.8	-16918.1	-16294.7	-14049	-12969.4
		206.3	-16730.4	-16864.9	-16092.1	-13596.6	-13107.5
		206.2	-16718.6	-16799.9	-15862.3	-13572.4	-12923.1
		206.1	-16551.5	-16706.6	-15888.4	-13594.9	-13719.7
		206	-16511	-16770.5	-15792.5	-13776.4	-13728.7
		205.9	-16403.1	-16911	-15691.8	-13874.8	-13922.8
		205.8	-16671.7	-16742.1	-15825.8	-13359.9	-13428.7
		205.7	-16835.9	-16547.2	-16111.9	-13299.7	-13235.8
		205.6	-16906.2	-16552.6	-15875.7	-13611.2	-13735.5
		205.5	-16559.7	-16568.1	-15589.2	-13739.2	-14064.4
		205.4	-16625.4	-16326.9	-15755.4	-13581.9	-13705.8
		205.3	-16355.3	-16380.8	-15803.1	-13733.6	-13478
		205.2	-16380.9	-16212.9	-15877.9	-13619.2	-13824.9
		205.1	-16413.7	-15809.6	-15799.1	-14176	-13849.1
		205	-16124.7	-15768.7	-15379.9	-14744.7	-13908.8
		204.9	-15662.2	-15686.6	-15015.6	-14619.2	-14509.3
		204.8	-15367.1	-15578.6	-15192	-14662.1	-13651.7
		204.7	-15503.4	-15056.2	-15260.9	-14936.9	-13718.1
		204.6	-15408.7	-14794.5	-15359	-14947.7	-14194.2
		204.5	-15653.9	-14539.6	-14756.3	-14973.5	-14138.5
		204.4	-15388.1	-14386.3	-14759.5	-14730.3	-14129.7
		204.3	-15220.3	-14643.9	-14781.6	-14199.9	-13779.6
		204.2	-14982.5	-14825.6	-14101.2	-14058.9	-14775.6
		204.1	-15261	-14889.2	-14039.7	-14088.1	-14773.3
		204	-15129	-14942.5	-13637.6	-14342.5	-14518.2
		203.9	-15125.1	-14810.2	-13185.1	-14250.6	-14884.2
		203.8	-14805.3	-14773.6	-13154.6	-13647.8	-15445.9
		203.7	-14764.9	-14241.2	-12682.4	-13309.9	-16714.4
		203.6	-14638.3	-13727.7	-12906	-13032.8	-16062.8
		203.5	-14521.6	-13053.6	-12545.5	-12772.2	-15267
		203.4	-14208.6	-13058.8	-12717.3	-12628.6	-15097.2
		203.3	-13924.4	-12600.8	-12421.7	-12512.3	-14651.6
		203.2	-13428.1	-12038.1	-12460.2	-12208.7	-14103.4
		203.1	-13011.8	-11786	-12488.5	-12052.5	-15195.8
		203	-12564.1	-11800.2	-12667	-12444.9	-13641.3
		202.9	-12482.5	-11378.7	-12304.1	-13133	-12064.4
		202.8	-12085	-11641.2	-12285.9	-13423	-12995.8
		202.7	-11450.6	-11061.3	-11727.4	-12968	-12936.9
		202.6	-11159.8	-11038	-12035	-12683.7	-11773.2
		202.5	-10956.1	-10708.5	-11866.6	-12297.3	-12515.8
		202.4	-10802.1	-10807.3	-11450.5	-12006.1	-11243.9
		202.3	-11118.6	-10479.9	-10770	-12654.8	-12094.7
		202.2	-10530.8	-10563.9	-10495.5	-12058.5	-10633.9
		202.1	-10184.1	-10046	-10707.7	-11548.7	-10999
		202	-10089	-9724.93	-10676	-10545.4	-9481.15
		201.9	-10285.8	-9732.13	-10966.8	-10447.4	-8671.22
		201.8	-9964.75	-9427.77	-10638.8	-11518	-7789.25
		201.7	-9380.5	-9074.07	-10438.6	-10801.8	-6428.88
		201.6	-8759.81	-8938.8	-10229.8	-10655.9	-5470.47
		201.5	-8250.43	-8624.32	-9797.92	-9562.16	-4725.59
		201.4	-7996.92	-8350.72	-9453.52	-9385.43	-4483.17
		201.3	-7974.48	-8068.25	-9362.94	-8663.54	-3881.02
		201.2	-7459.74	-8038.18	-8638.85	-8649.42	-3023.96
		201.1	-6686.73	-7314.05	-7955.35	-7701.9	-5768.32
		201	-6332.62	-7106.74	-7415	-5605.45	-4560.59
		200.9	-5969.37	-6855.13	-7384.89	-5188.09	-4002.43
		200.8	-5615.99	-6430.9	-6661.07	-6245.13	-1664.47
		200.7	-5669.28	-5897.88	-6761.58	-5792.25	595.228
		200.6	-4918.8	-5419.07	-5925.45	-7256.91	256.783
		200.5	-4370.81	-4919.96	-5048.85	-6647.59	1013.18
		200.4	-4269.13	-4228.9	-4886.23	-5520.9	3322.74
		200.3	-4146.04	-3560.08	-4363.07	-7454.81	2287.8
		200.2	-3796.13	-3162.83	-3170.47	-6255.25	3319.7
		200.1	-3363.92	-2152.74	-1866.58	-6424.26	2812.04
		200	-2404.25	-1508.33	-2257.84	-6348.64	2370.21

[truncated: 1 more sheets: Fig. S4]
